# Supplementary material for: Loss of SELENOW aggravates muscle loss with regulation of protein synthesis and the ubiquitin-proteasome system
Source: Sci Adv. 2024 Sep 20;10(38):eadj4122. doi: 10.1126/sciadv.adj4122 (PMC11414739; doi:10.1126/sciadv.adj4122)
Supplement: Supplementary file 2 — Table S4 [file sciadv.adj4122_table_s4.zip]

Archive with 1 entries (1 files):
- sciadv.adj4122_table_S4.xlsx
