# Supplementary material for: Loss of SELENOW aggravates muscle loss with regulation of protein synthesis and the ubiquitin-proteasome system
Source: Sci Adv. 2024 Sep 20;10(38):eadj4122. doi: 10.1126/sciadv.adj4122 (PMC11414739; doi:10.1126/sciadv.adj4122)
Supplement: Supplementary file 2 — Table S4 [file sciadv.adj4122_table_s4.zip › sciadv.adj4122_table_S4.xlsx]

## Sheet: Sheet1
Different expression genes in TA muscle between WT and KO aged mice
ENSEMBL	name	baseMean	log2FoldChange	lfcSE	stat	pvalue	padj	KO1	KO2	KO3	WT1	WT2	WT3
ENSMUSG00000034892	Rps29	869.797	-1.06004	0.174515	-6.07421	1.25e-09	1.76e-05	553	530	506	1290	1374	1090
ENSMUSG00000067288	Rps28	412.118	-0.965635	0.16999	-5.68053	1.34e-08	6.1e-05	290	258	238	527	646	584
ENSMUSG00000026773	Pfkfb3	5131.64	1.35572	0.239597	5.65833	1.53e-08	6.1e-05	7215	8195	5276	2585	4643	2187
ENSMUSG00000090733	Rps27	664.879	-1.1672	0.207058	-5.63704	1.73e-08	6.1e-05	359	449	344	1062	1048	814
ENSMUSG00000030499	Kctd15	456.444	-0.8744	0.156928	-5.57199	2.52e-08	7.11e-05	288	286	338	510	683	724
ENSMUSG00000097149	G630030J09Rik	74.8243	2.52948	0.466736	5.41952	5.98e-08	0.000140553	157	110	90	39	23	6
ENSMUSG00000057110	Cntrl	262.628	0.968082	0.180819	5.35386	8.61e-08	0.000173575	333	337	310	150	227	201
ENSMUSG00000087413	Gm11266	182.318	1.32043	0.257708	5.12374	3e-07	0.000528383	206	310	215	119	94	118
ENSMUSG00000046330	Rpl37a	721.29	-1.03923	0.207043	-5.01942	5.18e-07	0.000812644	368	406	567	1126	1098	859
ENSMUSG00000062382	Ftl1-ps1	64.5484	-1.57737	0.317146	-4.97363	6.57e-07	0.00092729	30	39	22	83	119	112
ENSMUSG00000033590	Myo5c	463.249	0.958919	0.196873	4.87074	1.11e-06	0.00142638	521	693	506	274	338	407
ENSMUSG00000026864	Hspa5	4617.86	-0.931178	0.194739	-4.78167	1.74e-06	0.00204439	3856	2276	2830	6373	6623	6382
ENSMUSG00000095332	Gm9821	446.189	1.0752	0.23291	4.61639	3.9e-06	0.00423879	757	522	418	270	297	358
ENSMUSG00000053985	Zfp14	40.4672	-1.89355	0.421755	-4.4897	7.13e-06	0.00718925	15	24	9	59	60	86
ENSMUSG00000097295	Hmgb1-ps8	471.1	0.991952	0.222559	4.45702	8.31e-06	0.00781861	503	711	552	226	492	322
ENSMUSG00000032575	Manf	279.204	-1.02506	0.236177	-4.34021	1.42e-05	0.0125549	196	148	175	466	380	334
ENSMUSG00000020460	Rps27a	490.865	-0.760491	0.176974	-4.2972	1.73e-05	0.0143583	347	346	334	679	652	636
ENSMUSG00000079641	Rpl39	414.752	-0.703187	0.166291	-4.22864	2.35e-05	0.0180533	307	291	292	519	546	583
ENSMUSG00000000031	H19	5597.6	-1.03184	0.24464	-4.21777	2.47e-05	0.0180533	4127	2442	3848	4814	7879	12042
ENSMUSG00000041954	Tnfrsf18	41.0945	1.49128	0.354258	4.20957	2.56e-05	0.0180533	56	60	55	19	29	22
ENSMUSG00000039001	Rps21	470.055	-0.759043	0.181903	-4.17279	3.01e-05	0.0202201	328	280	381	635	697	559
ENSMUSG00000118672	Muc4	40.8585	1.98526	0.481422	4.12374	3.73e-05	0.0239118	68	89	24	16	18	19
ENSMUSG00000022623	Shank3	201.456	0.91171	0.222196	4.10317	4.08e-05	0.025004	255	238	249	154	180	114
ENSMUSG00000090862	Rps13	748.846	-0.648069	0.158552	-4.08742	4.36e-05	0.0256485	496	580	571	953	1051	926
ENSMUSG00000032115	Hyou1	358.982	-0.761339	0.187042	-4.07041	4.69e-05	0.0264911	286	201	266	459	485	504
ENSMUSG00000069008	Gm5537	646.887	-0.744754	0.184698	-4.03228	5.52e-05	0.0299819	392	562	406	715	1012	903
ENSMUSG00000076275	Mir675	771.127	-1.03888	0.259109	-4.00944	6.09e-05	0.0318104	554	342	535	631	1099	1691
ENSMUSG00000039221	Rpl22l1	255.267	-1.05888	0.26512	-3.99395	6.5e-05	0.0327506	188	114	166	426	403	262
ENSMUSG00000113311	Gm47428	50.5225	-1.39916	0.351219	-3.98373	6.78e-05	0.0330137	26	34	18	59	95	85
ENSMUSG00000044285	Ubb-ps	4567.03	-0.703557	0.177978	-3.95307	7.72e-05	0.0338099	2572	3981	3242	5487	7132	5645
ENSMUSG00000039218	Srrm2	3604.42	0.593011	0.15011	3.95052	7.8e-05	0.0338099	4199	4353	3646	2379	3650	3340
ENSMUSG00000067869	Tcea1-ps1	69.6293	1.22075	0.309268	3.94722	7.91e-05	0.0338099	114	63	99	35	52	49
ENSMUSG00000066632	Pgk1-rs7	805.57	-0.671038	0.170718	-3.93069	8.47e-05	0.0341528	511	695	544	866	1253	1096
ENSMUSG00000064369	mt-Te	56570.8	0.736075	0.187264	3.93068	8.47e-05	0.0341528	69644	67353	62160	50572	46439	37391
ENSMUSG00000064367	mt-Nd5	596262	0.781731	0.201363	3.8822	0.000103517	0.0385821	859715	700149	556461	497747	459605	435805
ENSMUSG00000050332	Amer1	363.234	0.728161	0.187569	3.88211	0.000103556	0.0385821	498	396	381	269	294	316
ENSMUSG00000001248	Gramd1a	565.542	0.747974	0.192964	3.87624	0.000106082	0.0385821	716	699	578	454	519	379
ENSMUSG00000026678	Rgs5	4506.72	0.608284	0.157183	3.86992	0.000108872	0.0385821	4742	5798	4785	3706	3932	3796
ENSMUSG00000036305	Rpl39-ps	30.0098	-1.9705	0.509328	-3.86883	0.00010936	0.0385821	8	21	5	47	44	62
ENSMUSG00000040987	Mill2	72.4941	1.1328	0.293646	3.85772	0.000114449	0.0393929	106	98	76	37	62	49
ENSMUSG00000001864	Aif1l	79.0099	-1.53582	0.401128	-3.82877	0.000128787	0.0432725	53	20	42	58	134	199
ENSMUSG00000026459	Myog	104.62	-1.26981	0.332489	-3.81912	0.000133929	0.0439538	82	37	54	140	117	217
ENSMUSG00000068120	Gm10231	442.847	-0.582332	0.153602	-3.79117	0.00014994	0.0480897	328	309	366	518	608	584
ENSMUSG00000064350	mt-Ty	4932.19	0.704702	0.186388	3.78083	0.000156304	0.049017	5777	4792	6767	4190	4619	3165
ENSMUSG00000086354	Gm13938	204.306	0.85019	0.225468	3.77078	0.000162736	0.0499244	259	272	208	113	162	200
ENSMUSG00000094989	Rpl9-ps4	363.832	-0.668215	0.177542	-3.7637	0.000167416	0.0502674	272	226	298	402	604	445
ENSMUSG00000056492	Adgrf5	1038.44	0.584525	0.156015	3.7466	0.000179246	0.0526984	1021	1268	1230	779	1085	826
ENSMUSG00002076121	Gm56420	838.244	-1.04553	0.279886	-3.73556	0.000187296	0.0539414	605	341	607	663	1147	1917
ENSMUSG00000107092	Gm7993	35.2982	-1.49216	0.401296	-3.71835	0.000200528	0.0554873	21	19	12	47	71	51
ENSMUSG00000073421	H2-Ab1	97.8968	-1.47256	0.398019	-3.69972	0.000215838	0.0585751	55	37	55	88	94	289
ENSMUSG00000082662	Gm15516	69.2282	-1.10415	0.298908	-3.69394	0.000220809	0.0587935	36	48	40	86	134	87
ENSMUSG00000080205	Gm15526	18.6556	-2.17793	0.591433	-3.68247	0.000230984	0.0601402	5	10	4	18	37	46
ENSMUSG00000023912	Slc25a27	227.956	0.811288	0.220831	3.6738	0.000238971	0.0601402	268	329	218	152	213	171
ENSMUSG00000066724	Gm10175	464.944	-0.56012	0.152556	-3.67158	0.000241054	0.0601402	344	328	391	541	632	611
ENSMUSG00000035513	Ntng2	261.63	0.65503	0.178501	3.66962	0.000242913	0.0601402	321	268	315	201	230	223
ENSMUSG00000102411	Gm36936	47.6205	1.36575	0.375436	3.63777	0.000275007	0.066912	83	59	51	18	28	41
ENSMUSG00000022193	Psmb5	783.554	-0.80264	0.221037	-3.63125	0.000282056	0.0674641	524	353	752	916	1344	972
ENSMUSG00000000805	Car4	95.9806	0.997267	0.275238	3.62329	0.000290884	0.068416	97	136	128	68	85	53
ENSMUSG00000043336	Filip1l	727.918	0.632211	0.175278	3.60689	0.000309886	0.0716903	749	850	903	495	570	782
ENSMUSG00000100078	Gm6170	29.4789	-1.7834	0.497058	-3.58791	0.000333345	0.0745598	9	22	6	46	43	57
ENSMUSG00000074516	Gm10709	326.505	-0.849518	0.237013	-3.58428	0.000338015	0.0745598	303	179	173	388	556	417
ENSMUSG00000040584	Abcb1a	116.193	1.00635	0.280878	3.58287	0.00033984	0.0745598	115	197	124	60	95	97
ENSMUSG00000021327	Zkscan3	894.007	0.502674	0.140604	3.57511	0.000350076	0.0745598	911	1022	1028	642	945	818
ENSMUSG00000047215	Rpl9	1171.56	-0.633865	0.178038	-3.56028	0.000370463	0.0745598	820	771	1011	1618	1585	1330
ENSMUSG00000081810	Gm11878	49.4489	-1.2811	0.360182	-3.55682	0.000375378	0.0745598	23	38	20	54	89	86
ENSMUSG00002076984	Gm56260	776.443	0.55005	0.154929	3.55034	0.000384732	0.0745598	793	956	853	553	819	676
ENSMUSG00000097705	Gm26740	530.916	0.596128	0.168009	3.54819	0.000387884	0.0745598	570	632	602	338	588	457
ENSMUSG00000052305	Hbb-bs	1574.02	-0.681834	0.192218	-3.5472	0.000389355	0.0745598	1184	1180	1040	1646	2983	1715
ENSMUSG00000008307	1700109H08Rik	208.757	0.858342	0.242357	3.54164	0.000397644	0.0745598	294	281	179	122	180	181
ENSMUSG00000035459	Stab2	292.919	0.798651	0.225525	3.5413	0.000398165	0.0745598	274	382	396	238	270	176
ENSMUSG00000026253	Chrng	21.8006	-2.53095	0.714995	-3.53982	0.000400399	0.0745598	13	3	2	20	22	80
ENSMUSG00000035649	Zcchc7	573.268	0.565687	0.159815	3.53965	0.000400663	0.0745598	604	695	630	448	579	465
ENSMUSG00000043366	Olfr78	47.3364	1.43864	0.406457	3.53945	0.000400958	0.0745598	81	77	35	22	37	24
ENSMUSG00000082536	Gm13456	125.679	-1.08968	0.307901	-3.53907	0.000401541	0.0745598	83	92	50	135	157	263
ENSMUSG00000062458	Gm8623	25.0228	-1.98871	0.563468	-3.52941	0.000416487	0.0748481	7	18	3	43	53	32
ENSMUSG00000110440	Gm45894	187.331	0.743977	0.211436	3.51868	0.000433696	0.0748481	197	257	207	118	184	154
ENSMUSG00000090207	4930524O07Rik	72.2681	-1.1321	0.32174	-3.51868	0.000433706	0.0748481	45	33	50	125	104	84
ENSMUSG00000094446	Gm6344	569.45	-0.663066	0.188618	-3.51539	0.000439103	0.0748481	513	340	390	685	862	703
ENSMUSG00000007892	Rplp1	2235.84	-0.561508	0.159828	-3.51319	0.000442756	0.0748481	1755	1504	1850	2928	2958	2615
ENSMUSG00000027107	Chrna1	248.2	-1.0972	0.312378	-3.51242	0.000444044	0.0748481	162	178	103	193	343	581
ENSMUSG00000045092	S1pr1	322.462	0.716218	0.204015	3.51062	0.000447061	0.0748481	309	339	492	228	328	235
ENSMUSG00000100755	Rps23-ps1	110.481	-0.901141	0.256826	-3.50876	0.000450198	0.0748481	59	86	72	156	149	154
ENSMUSG00000105452	Gm5276	95.5367	-1.09641	0.312536	-3.5081	0.000451313	0.0748481	37	86	48	117	164	141
ENSMUSG00000047963	Stbd1	1160.75	-0.689496	0.196702	-3.50528	0.000456132	0.0748481	642	1047	814	1394	1462	1747
ENSMUSG00000113216	Gm40841	19.0634	2.02225	0.578907	3.49321	0.000477245	0.0768522	19	39	28	8	4	12
ENSMUSG00000066315	Gm12918	209.746	-0.79095	0.226599	-3.49053	0.000482064	0.0768522	123	151	160	311	293	240
ENSMUSG00000058174	Gm5148	110.804	-0.897201	0.257145	-3.48908	0.000484683	0.0768522	59	87	72	156	150	154
ENSMUSG00000021948	Prkcd	140.094	-0.797705	0.228937	-3.48438	0.000493275	0.0773025	112	95	81	151	216	211
ENSMUSG00000087691	Cd55os	190.788	0.772265	0.221911	3.48007	0.000501282	0.0773025	227	241	210	116	142	199
ENSMUSG00000053963	Stum	17.8126	2.12113	0.609935	3.47764	0.000505856	0.0773025	16	42	23	9	5	7
ENSMUSG00000095304	Plac9a	47.4591	-1.20467	0.346593	-3.47575	0.000509434	0.0773025	19	34	28	66	79	68
ENSMUSG00000025212	Sfxn3	360.608	0.662232	0.191279	3.46213	0.000535918	0.0801695	440	442	361	243	297	364
ENSMUSG00000081740	Gm14279	17.5765	-2.46522	0.712441	-3.46024	0.00053969	0.0801695	2	12	1	23	51	24
ENSMUSG00000025815	Dhtkd1	107.586	1.03476	0.299701	3.45266	0.000555089	0.0815981	87	183	138	53	92	86
ENSMUSG00000093885	Rpl35a-ps5	26.8428	-1.7639	0.511538	-3.44822	0.000564285	0.0816288	16	13	5	52	34	44
ENSMUSG00000071793	2610005L07Rik	316.159	0.754933	0.219012	3.44699	0.000566867	0.0816288	359	390	371	202	209	349
ENSMUSG00000020737	Jpt1	303.543	-0.617386	0.179531	-3.43889	0.000584101	0.083261	238	191	249	347	472	370
ENSMUSG00000094320	Chchd2-ps	48.8034	-1.62003	0.472217	-3.43068	0.000602079	0.0849654	8	44	15	60	92	88
ENSMUSG00000100131	Gm28439	464438	0.695365	0.203802	3.41197	0.000644963	0.090116	589666	553093	472463	428884	314089	374041
ENSMUSG00000087381	Gm16008	56.9143	1.07454	0.315581	3.40496	0.000661736	0.0915531	72	84	61	32	49	38
ENSMUSG00000062456	Rpl9-ps6	425.271	-0.568354	0.167435	-3.39447	0.000687604	0.0929596	328	281	361	460	675	514
ENSMUSG00000111897	Gm19810	76.7252	-0.922126	0.271705	-3.39385	0.000689182	0.0929596	55	40	55	94	126	105
ENSMUSG00000106128	Gm43520	25.9232	1.51375	0.446157	3.39286	0.000691663	0.0929596	30	43	35	15	14	14
ENSMUSG00000034902	Pip5k1c	230.863	0.628162	0.185322	3.38957	0.000700036	0.0931972	227	272	294	172	220	194
ENSMUSG00000085440	Sorbs2os	64.3033	1.22062	0.361769	3.37403	0.000740759	0.0976971	85	93	76	16	56	57
ENSMUSG00000031442	Mcf2l	202.274	0.691034	0.205217	3.36733	0.000758999	0.0983472	215	250	241	114	201	192
ENSMUSG00000090799	Klhl33	1768.87	0.812509	0.24144	3.36526	0.00076471	0.0983472	1301	2877	2178	1212	1753	1193
ENSMUSG00000040952	Rps19	454.388	-0.702952	0.208927	-3.36458	0.000766595	0.0983472	351	270	357	670	603	510
ENSMUSG00000038241	Cep250	103.619	0.794032	0.236795	3.35324	0.000798713	0.101328	113	131	127	72	95	78
ENSMUSG00000018830	Myh11	287.527	0.826459	0.246605	3.35135	0.00080419	0.101328	364	408	258	230	262	171
ENSMUSG00000001249	Hpn	59.5973	1.18039	0.353144	3.34254	0.000830167	0.103675	68	85	80	46	48	22
ENSMUSG00000095595	Fam177a	450.092	0.550528	0.165018	3.33616	0.000849438	0.104022	495	460	560	286	470	438
ENSMUSG00000053411	Cbx7	263.965	0.648163	0.194608	3.33061	0.000866559	0.104022	282	336	291	158	274	241
ENSMUSG00000095588	Gm12350	59.3731	-1.50006	0.45045	-3.33015	0.000867998	0.104022	9	53	25	90	112	80
ENSMUSG00000026034	Clk1	1492.64	0.530619	0.159467	3.32745	0.000876449	0.104022	1541	1897	1528	1049	1600	1326
ENSMUSG00000064349	mt-Tc	6163.91	0.622098	0.187056	3.32572	0.000881891	0.104022	7347	5685	8152	5464	5844	4173
ENSMUSG00000034858	Fam214a	798.534	0.668812	0.201153	3.32489	0.000884538	0.104022	1037	897	827	433	935	668
ENSMUSG00000025650	Col7a1	1021.1	0.658351	0.198279	3.32033	0.0008991	0.104608	1244	1350	913	631	1105	857
ENSMUSG00000099375	Gm28187	19.4597	1.79569	0.54142	3.31664	0.000911085	0.104608	20	38	27	8	7	13
ENSMUSG00000023067	Cdkn1a	278.213	-0.780939	0.23558	-3.31496	0.00091656	0.104608	185	166	230	232	397	528
ENSMUSG00000026303	Mlph	36.4391	1.2382	0.374069	3.3101	0.000932642	0.104608	47	46	52	15	26	30
ENSMUSG00000046610	Oacyl	144.38	0.860783	0.260219	3.30792	0.000939905	0.104608	168	221	133	96	138	98
ENSMUSG00000081382	Rpl18-ps1	20.8978	-1.80311	0.545162	-3.30748	0.000941409	0.104608	7	15	4	30	41	34
ENSMUSG00000026663	Atf6	605.498	-0.54436	0.165179	-3.29557	0.000982227	0.106836	519	399	474	590	865	885
ENSMUSG00000078126	Rpl23a-ps3	245.173	-0.664133	0.20153	-3.29546	0.000982622	0.106836	155	214	165	292	362	315
ENSMUSG00000099471	Rpl23a-ps3	48.4281	-1.32785	0.403057	-3.29444	0.000986173	0.106836	22	40	15	77	85	59
ENSMUSG00000024066	Xdh	421.137	0.583471	0.177193	3.29286	0.000991747	0.106836	524	469	430	277	451	372
ENSMUSG00000073940	Hbb-bt	859.983	-0.687318	0.208955	-3.28931	0.00100433	0.107362	679	611	566	899	1677	898
ENSMUSG00000001025	S100a6	147.654	-1.073	0.326417	-3.28721	0.00101185	0.107362	124	62	82	230	135	266
ENSMUSG00000020899	Pfas	391.271	0.587298	0.179338	3.27481	0.00105731	0.111349	439	496	386	299	375	335
ENSMUSG00000081485	Gm12338	228.022	-0.802594	0.245307	-3.27179	0.00106868	0.111713	122	206	139	311	354	263
ENSMUSG00000061665	Cd2ap	388.095	0.533754	0.163282	3.2689	0.00107965	0.112029	418	463	413	281	382	365
ENSMUSG00000067736	Gm10222	237174	0.637245	0.19561	3.25773	0.00112309	0.114583	298044	273296	241075	222158	172209	191337
ENSMUSG00000071226	Cecr2	195.697	0.634463	0.194962	3.2543	0.00113674	0.114583	221	229	222	125	181	193
ENSMUSG00000050708	Ftl1	1266.47	-0.607214	0.187091	-3.24555	0.00117223	0.117322	983	681	1189	1526	1611	1770
ENSMUSG00000062611	Rps3a2	100.869	-0.95225	0.293936	-3.23965	0.00119676	0.118103	46	93	54	125	152	152
ENSMUSG00000033373	Fntb	366.177	-0.558435	0.172846	-3.23083	0.0012343	0.119806	303	251	282	442	521	439
ENSMUSG00000084416	Rpl10a-ps1	122.811	-0.813295	0.2518	-3.22992	0.00123824	0.119806	65	92	95	153	213	140
ENSMUSG00000028234	Rps20	1186.29	-0.555856	0.172111	-3.22963	0.00123949	0.119806	978	780	957	1564	1588	1350
ENSMUSG00000045534	Kcna5	72.188	1.01713	0.315714	3.22169	0.00127438	0.122341	87	87	100	32	83	43
ENSMUSG00000028197	Col24a1	127.413	0.850129	0.264082	3.21918	0.00128556	0.12258	167	133	163	90	73	128
ENSMUSG00000095463	Entpd4	3625.8	-0.560867	0.174414	-3.21572	0.00130119	0.123238	2356	2453	3518	3647	6144	4324
ENSMUSG00000110593	Gm45822	21.3236	1.71262	0.535036	3.20094	0.00136978	0.128016	36	16	41	10	8	14
ENSMUSG00000080776	Gm12174	90.5954	-0.979888	0.306931	-3.19254	0.00141028	0.128653	41	84	46	117	139	131
ENSMUSG00000076128	Mir686	417.536	-0.849944	0.266309	-3.19157	0.00141503	0.128653	257	164	432	500	748	495
ENSMUSG00000058625	Gm17383	55.7794	-1.37189	0.430035	-3.19019	0.00142181	0.128653	38	31	18	71	49	138
ENSMUSG00000057863	Rpl36	699.579	-0.599552	0.188174	-3.18616	0.00144176	0.128653	548	444	582	969	918	791
ENSMUSG00000071141	Rpl36a-ps3	147.423	-0.803398	0.252289	-3.18443	0.00145039	0.128653	70	130	103	170	245	193
ENSMUSG00000085442	Gm3362	380.6	-0.59393	0.186545	-3.18384	0.00145336	0.128653	262	341	250	425	550	505
ENSMUSG00000060419	Rps16-ps2	125.951	-0.814408	0.255834	-3.18334	0.00145586	0.128653	79	95	83	188	181	141
ENSMUSG00000022037	Clu	500.516	-0.791479	0.248778	-3.18147	0.00146531	0.128653	462	271	299	622	933	499
ENSMUSG00000066491	Cox6c2	33.7784	-1.39599	0.438835	-3.18112	0.00146705	0.128653	15	25	12	59	56	40
ENSMUSG00000093954	Gm16867	2080.08	-0.652404	0.205188	-3.17955	0.00147505	0.128653	1372	1178	2058	2294	3711	2271
ENSMUSG00000054387	Mdm4	639.006	0.519623	0.16354	3.17734	0.00148631	0.128653	759	732	627	502	585	605
ENSMUSG00000095847	Gm5451	152.916	-0.73833	0.232391	-3.1771	0.00148755	0.128653	100	108	116	185	270	164
ENSMUSG00000013236	Ptprs	314.198	0.580054	0.182658	3.17563	0.00149512	0.128653	342	371	348	268	261	276
ENSMUSG00000098975	Gm27177	2124.72	-0.643088	0.202883	-3.16975	0.0015257	0.130343	1412	1220	2092	2328	3790	2317
ENSMUSG00000102098	2310016D03Rik	50.5734	1.17411	0.370579	3.16832	0.00153323	0.130343	56	91	49	34	29	36
ENSMUSG00000048758	Rpl29	794.655	-0.785681	0.248297	-3.16428	0.00155468	0.131205	776	432	431	1125	1217	867
ENSMUSG00000100922	Gm8520	37.7784	-1.25194	0.396337	-3.15878	0.00158429	0.131205	13	28	22	55	67	49
ENSMUSG00000079055	Slc8a3	1051.56	0.606915	0.192144	3.15865	0.00158504	0.131205	915	1447	1220	652	1115	962
ENSMUSG00000033386	Frrs1	36.7376	-1.22806	0.389253	-3.15492	0.00160539	0.131205	23	20	19	42	50	75
ENSMUSG00000096401	Gm21811	173.903	0.88009	0.278996	3.15449	0.00160777	0.131205	211	246	176	100	100	196
ENSMUSG00000047965	Rpl9-ps7	31.5076	-1.27244	0.403525	-3.15331	0.00161428	0.131205	19	18	15	39	62	44
ENSMUSG00000063754	Gm10136	49.0644	-1.12622	0.357279	-3.15223	0.00162031	0.131205	20	38	29	60	97	62
ENSMUSG00000021279	Cdc42bpb	303.686	0.529293	0.167964	3.15123	0.00162587	0.131205	351	331	330	226	286	292
ENSMUSG00000072460	Atp5l-ps1	32.4713	-1.59178	0.506174	-3.14474	0.00166237	0.133292	9	29	7	54	50	51
ENSMUSG00000110350	Gm10252	780.873	-0.594262	0.189391	-3.13775	0.00170248	0.135737	606	421	742	863	1025	1146
ENSMUSG00000064356	mt-Atp8	763413	0.554305	0.176843	3.13444	0.00172182	0.136507	906265	873660	777103	714369	649503	598253
ENSMUSG00000045211	Nudt18	102.461	-0.795869	0.254333	-3.12924	0.00175256	0.137605	88	60	63	122	156	142
ENSMUSG00000090258	Churc1	274.079	-0.583869	0.186611	-3.12881	0.00175517	0.137605	204	190	226	352	376	324
ENSMUSG00000065947	mt-Nd4l	267760	0.620428	0.198591	3.12414	0.00178325	0.139034	326652	304432	282825	255030	185133	224569
ENSMUSG00000030218	Mgp	80.6961	-1.47056	0.471237	-3.12064	0.00180461	0.139209	69	13	39	91	79	214
ENSMUSG00000030579	Tyrobp	16.627	-2.37887	0.762326	-3.12054	0.00180522	0.139209	6	6	3	28	6	54
ENSMUSG00000114547	Gm3226	30.417	-1.45224	0.466148	-3.1154	0.00183695	0.140886	17	14	15	32	35	78
ENSMUSG00000118057	B020010K11Rik	57.0698	-1.34846	0.43395	-3.10741	0.00188737	0.143934	38	34	18	71	49	143
ENSMUSG00000028248	Pnisr	2070.12	0.53872	0.173601	3.10321	0.00191434	0.143934	2216	2751	1919	1503	2128	1847
ENSMUSG00000083496	Gm11263	74.4117	-0.902691	0.290915	-3.10294	0.00191609	0.143934	40	61	45	94	125	94
ENSMUSG00000086782	E130102H24Rik	72.3841	0.897193	0.289163	3.10272	0.00191749	0.143934	88	100	77	42	54	68
ENSMUSG00000030772	Dkk3	95.1753	-0.876573	0.282906	-3.09846	0.00194529	0.145248	81	40	69	114	137	147
ENSMUSG00000086583	Gm15500	454.505	-0.548516	0.177234	-3.09487	0.00196898	0.146244	328	300	419	528	698	517
ENSMUSG00000095499	Rps12-ps14	19.7446	-1.63096	0.528495	-3.08604	0.00202841	0.149179	7	14	6	29	34	33
ENSMUSG00000086825	Gm15675	378.793	0.568133	0.184108	3.08586	0.00202965	0.149179	400	471	403	303	306	370
ENSMUSG00000033253	Szt2	139.414	0.757268	0.24612	3.07683	0.00209218	0.150585	154	201	137	92	110	133
ENSMUSG00000029298	Gbp9	139.512	0.676402	0.219858	3.07654	0.00209416	0.150585	177	163	143	100	128	119
ENSMUSG00000110686	Gm45855	71.6787	-1.00807	0.327731	-3.0759	0.00209865	0.150585	29	64	41	86	131	94
ENSMUSG00000066487	Gm5786	86.8039	-0.978071	0.318029	-3.07542	0.00210209	0.150585	30	76	59	110	145	117
ENSMUSG00000073647	Gm10557	63.0398	1.10242	0.358461	3.07541	0.00210213	0.150585	78	109	53	47	37	43
ENSMUSG00000016319	Slc25a5	413.136	-0.622547	0.202903	-3.0682	0.00215355	0.152746	374	254	289	545	522	530
ENSMUSG00000081992	Gm13408	36.3554	-1.23265	0.401759	-3.06814	0.00215395	0.152746	14	30	17	46	60	59
ENSMUSG00000081400	Gm13680	33.5771	-1.17743	0.384629	-3.06121	0.00220444	0.155545	19	22	17	41	57	53
ENSMUSG00000085791	Rpl30-ps9	61.0787	-0.953288	0.312255	-3.05291	0.00226634	0.159117	49	38	30	68	102	92
ENSMUSG00000078974	Sec61g	327.522	-0.560092	0.183604	-3.05054	0.00228428	0.159583	230	275	241	393	484	379
ENSMUSG00000020883	Fbxl20	492.478	0.57553	0.188804	3.04829	0.00230146	0.159991	612	583	462	313	523	457
ENSMUSG00000084349	Rpl3-ps1	160.776	-0.849646	0.279501	-3.03986	0.00236687	0.162958	142	77	105	201	306	163
ENSMUSG00000085788	4930470G03Rik	144.183	0.730543	0.240325	3.03982	0.00236723	0.162958	142	198	168	79	152	125
ENSMUSG00000080885	Rpl10-ps6	276.66	-0.558183	0.184056	-3.03268	0.00242394	0.166051	218	189	226	299	447	324
ENSMUSG00000022441	Efcab6	125.749	0.873268	0.2885	3.02693	0.00247055	0.168172	120	174	165	102	65	114
ENSMUSG00000081620	Gm14633	17.5415	-1.79572	0.593446	-3.02593	0.00247873	0.168172	3	13	6	28	26	33
ENSMUSG00000059013	Sh2d3c	85.2962	0.915791	0.304938	3.0032	0.00267155	0.177893	67	125	124	49	85	59
ENSMUSG00000108352	Usf2-ps1	538.927	0.572499	0.19075	3.00131	0.00268825	0.177893	455	671	698	441	520	432
ENSMUSG00000065952	Rps23rg1	42.0547	-1.21616	0.405287	-3.00074	0.00269325	0.177893	14	37	20	63	68	57
ENSMUSG00000066902	Rps23-ps2	42.0547	-1.21616	0.405287	-3.00074	0.00269325	0.177893	14	37	20	63	68	57
ENSMUSG00000097431	Gm26782	56.097	-1.01034	0.336751	-3.00024	0.00269765	0.177893	34	27	45	50	111	87
ENSMUSG00000107962	Gm43980	49.6903	1.00144	0.334456	2.99422	0.00275148	0.1806	61	67	59	24	36	48
ENSMUSG00000064363	mt-Nd4	822028	0.583469	0.195168	2.98957	0.00279374	0.182525	1010312	931847	833130	794883	620466	659815
ENSMUSG00000079487	Med12	414.828	0.513168	0.171976	2.98394	0.0028456	0.183958	469	495	409	294	413	403
ENSMUSG00000082095	Gm11991	53.5698	-1.03531	0.347148	-2.98234	0.00286054	0.183958	38	35	26	48	109	81
ENSMUSG00000057802	Gm10030	41.5519	1.28268	0.43079	2.9775	0.00290609	0.183958	26	68	73	29	26	22
ENSMUSG00000108231	Gm4045	68.8597	-0.872471	0.293104	-2.97666	0.00291409	0.183958	45	46	46	101	88	94
ENSMUSG00000117222	Gm49906	39.06	1.08115	0.363226	2.97653	0.00291529	0.183958	58	39	53	23	27	31
ENSMUSG00000027848	Olfml3	45.9303	-1.1151	0.37468	-2.97615	0.00291889	0.183958	25	27	30	57	49	96
ENSMUSG00000032093	Cd3e	48.2293	1.16544	0.391624	2.97593	0.00292106	0.183958	34	72	84	20	43	35
ENSMUSG00000104444	Gm33051	136.085	-0.973006	0.327097	-2.97467	0.002933	0.183958	120	55	84	240	186	139
ENSMUSG00000034173	Zbed5	256.141	-0.675818	0.228113	-2.96265	0.00305001	0.18944	201	170	185	384	337	275
ENSMUSG00000020869	Lrrc59	548.937	-0.500118	0.168913	-2.9608	0.00306845	0.18944	456	349	483	599	835	649
ENSMUSG00000043801	Oaz1-ps	261.798	-0.569373	0.192341	-2.96023	0.00307411	0.18944	172	202	223	241	389	393
ENSMUSG00000025922	Rpl7-ps8	25.7465	-1.57702	0.533128	-2.95805	0.0030959	0.189954	7	23	6	42	44	37
ENSMUSG00000072653	Zfp783	91.7056	0.823816	0.278931	2.95348	0.00314215	0.191957	99	115	118	41	99	79
ENSMUSG00000064348	mt-Tn	7184.07	0.500257	0.16957	2.95015	0.00317624	0.193203	8261	6709	8865	6438	7286	5317
ENSMUSG00000022769	Sdf2l1	55.1619	-1.13314	0.384687	-2.94561	0.00322321	0.195219	36	19	43	100	79	59
ENSMUSG00000037563	Rps16	907.58	-0.52894	0.180196	-2.93536	0.00333161	0.199061	721	569	816	1171	1250	1004
ENSMUSG00000020571	Pdia6	815.658	-0.523415	0.178412	-2.93375	0.00334898	0.199061	753	507	630	934	1218	953
ENSMUSG00000062040	Zfp27	90.7402	-0.735663	0.250804	-2.93322	0.00335466	0.199061	70	63	59	98	136	134
ENSMUSG00000022066	Entpd4b	3750.83	-0.527034	0.179692	-2.93299	0.00335718	0.199061	2434	2560	3745	3727	6339	4402
ENSMUSG00000105388	Rpl36a-ps2	93.9953	-0.869966	0.297027	-2.92891	0.00340153	0.200847	50	76	61	149	130	105
ENSMUSG00000085941	Gm11201	92.3045	0.736153	0.252081	2.9203	0.0034969	0.205618	98	117	111	54	87	85
ENSMUSG00000064365	mt-Ts2	957.281	0.553061	0.189602	2.91695	0.00353472	0.20658	1220	1061	920	822	740	913
ENSMUSG00000052229	Gpr17	44.6097	1.05926	0.363225	2.91626	0.00354255	0.20658	55	55	60	32	21	39
ENSMUSG00000091955	Gm9844	16.4542	-2.25851	0.776504	-2.90856	0.00363094	0.209808	6	5	5	31	4	50
ENSMUSG00000087530	Gm15533	507.677	-0.500597	0.172186	-2.9073	0.00364567	0.209808	449	327	413	490	761	689
ENSMUSG00000020169	Best3	132.93	0.668474	0.230257	2.90316	0.00369412	0.209808	167	140	154	82	113	139
ENSMUSG00000076617	Ighm	636.537	-0.63368	0.218453	-2.90076	0.0037226	0.209808	477	369	570	838	1041	604
ENSMUSG00000111422	1700027J07Rik	43.165	1.00906	0.347952	2.89999	0.00373171	0.209808	54	61	47	30	34	28
ENSMUSG00000014905	Dnajb9	1615.76	-0.524368	0.181006	-2.89696	0.003768	0.211008	1565	969	1206	1833	2275	2040
ENSMUSG00000058932	Gm2174	17.8766	-1.67419	0.578716	-2.89294	0.00381649	0.211813	3	13	8	28	26	33
ENSMUSG00000068240	Gm11808	498.163	-0.503843	0.174246	-2.89156	0.00383339	0.211813	349	437	375	593	706	579
ENSMUSG00000028944	Prkag2	325.613	-0.686157	0.237346	-2.89096	0.0038407	0.211813	290	234	176	410	366	507
ENSMUSG00000110677	Gm45777	21.9308	1.508	0.521864	2.88965	0.00385677	0.211813	22	26	45	5	17	16
ENSMUSG00000068036	Afdn	764.523	0.532428	0.184257	2.88959	0.00385743	0.211813	738	898	918	717	632	635
ENSMUSG00000064368	mt-Nd6	355436	0.597182	0.207008	2.88483	0.0039163	0.213535	472450	368820	363894	350267	282822	258094
ENSMUSG00000018927	Ccl6	42.7089	-1.25765	0.435987	-2.88461	0.00391905	0.213535	27	24	20	35	51	112
ENSMUSG00000091898	Tnnc1	64.0676	-1.39698	0.484726	-2.882	0.00395158	0.213658	51	24	24	77	40	181
ENSMUSG00000020019	Ntn4	60.1453	0.868482	0.301851	2.87719	0.00401238	0.214829	79	67	73	46	41	49
ENSMUSG00000027676	Ccdc39	90.0366	0.786058	0.273252	2.87667	0.00401891	0.214829	89	133	99	54	79	82
ENSMUSG00000095526	Gm10243	82.3013	-1.0054	0.349698	-2.87504	0.00403973	0.215127	63	55	35	147	113	84
ENSMUSG00002075339	Gm55917	1141.1	0.6495	0.226153	2.87196	0.00407941	0.216169	957	1516	1470	558	1189	1193
ENSMUSG00000040715	Rsc1a1	665.91	0.639297	0.222669	2.87106	0.00409092	0.216169	799	753	736	359	878	489
ENSMUSG00000016252	Atp5e	1818.92	-0.57249	0.199559	-2.86878	0.00412058	0.216169	1374	1348	1407	2703	2259	1894
ENSMUSG00002076626	Gm55521	1005.72	0.709895	0.247641	2.86663	0.00414872	0.21684	1672	1037	787	598	932	963
ENSMUSG00000074547	Rps8-ps4	23.232	2.16501	0.755879	2.86423	0.00418029	0.216934	2	55	51	9	6	12
ENSMUSG00000084384	Gm12251	225.877	-0.651021	0.227303	-2.86411	0.00418182	0.216934	168	155	173	330	311	234
ENSMUSG00000110679	Rpl10-ps5	118.389	-0.72629	0.25373	-2.86245	0.00420377	0.216934	84	68	101	142	207	129
ENSMUSG00000078901	Gm14440	145.952	0.788254	0.275627	2.85986	0.00423828	0.216934	153	193	176	73	102	175
ENSMUSG00000025586	Cpeb1	1122.26	0.503569	0.176207	2.85782	0.00426563	0.216934	1102	1019	1623	929	1009	1043
ENSMUSG00000022952	Runx1	120.281	-0.725746	0.253961	-2.85771	0.00426715	0.216934	105	70	81	114	179	197
ENSMUSG00000057580	Cox7c-ps1	33.4634	-1.51831	0.531755	-2.85528	0.00429992	0.216934	11	32	5	55	57	46
ENSMUSG00000115685	D730044K07Rik	691.666	-0.502343	0.175977	-2.85459	0.00430924	0.216934	424	581	615	815	989	805
ENSMUSG00000039765	Cc2d2a	112.501	0.792306	0.277739	2.8527	0.00433499	0.216934	131	141	130	74	66	125
ENSMUSG00002075214	Gm56421	943.948	-0.789939	0.277359	-2.84807	0.00439853	0.219336	786	464	709	671	1244	2041
ENSMUSG00000061825	Ces2c	44.1156	-1.3559	0.476511	-2.84548	0.00443445	0.219486	40	20	9	77	78	46
ENSMUSG00000072902	Gm10435	377.314	0.600429	0.211055	2.8449	0.00444259	0.219486	366	514	401	215	375	394
ENSMUSG00000035860	Cdhr3	56.6959	0.940347	0.330868	2.84206	0.00448227	0.219486	65	86	58	44	45	35
ENSMUSG00000026565	Pou2f1	153.732	0.591763	0.208233	2.84182	0.00448563	0.219486	186	171	164	109	140	148
ENSMUSG00000041460	Cacna2d4	216.214	0.666907	0.23473	2.84117	0.00449485	0.219486	226	306	213	168	156	211
ENSMUSG00000025129	Ppp1r27	602.275	-0.7952	0.280214	-2.83783	0.00454218	0.221032	472	243	538	1004	764	627
ENSMUSG00000023004	Tuba1b	442.355	-0.813003	0.287236	-2.83044	0.00464847	0.224551	328	295	281	524	348	931
ENSMUSG00000064364	mt-Th	1120.49	0.51734	0.182801	2.83007	0.00465374	0.224551	1393	1237	1080	990	903	1045
ENSMUSG00000052544	St6galnac3	22.355	1.31264	0.464094	2.8284	0.00467814	0.224551	31	31	28	9	17	16
ENSMUSG00000062006	Rpl34	761.315	-0.607026	0.215169	-2.82115	0.00478516	0.228092	616	449	644	1116	1008	783
ENSMUSG00000037679	Inf2	102.919	0.693421	0.245848	2.82053	0.00479451	0.228092	120	101	139	84	87	81
ENSMUSG00000021203	Otub2	199.589	0.808302	0.286702	2.81931	0.00481274	0.228092	133	241	351	130	150	189
ENSMUSG00000062353	Gm15772	113.641	-0.859967	0.305082	-2.81881	0.00482024	0.228092	70	103	53	150	203	119
ENSMUSG00000060429	Sntb1	75.044	-1.01384	0.359774	-2.81798	0.00483273	0.228092	68	47	24	73	126	130
ENSMUSG00000024395	Lims2	155.326	0.674185	0.239836	2.81102	0.00493841	0.231016	155	188	196	144	117	118
ENSMUSG00000026177	Slc11a1	16.7467	-1.62829	0.579627	-2.8092	0.00496651	0.231016	10	7	6	24	19	38
ENSMUSG00000032288	Imp3	198.957	-0.552408	0.196687	-2.80856	0.00497631	0.231016	153	128	176	228	294	242
ENSMUSG00000112546	Gm6992	132.369	-0.819641	0.292164	-2.80541	0.00502523	0.232511	59	133	77	144	220	186
ENSMUSG00000098222	Gm8318	32.926	-1.5728	0.561019	-2.80346	0.00505569	0.232594	6	34	6	46	58	55
ENSMUSG00000037266	Rsrp1	8514.19	0.582292	0.207915	2.80063	0.0051003	0.232594	7883	11918	8931	4929	10421	7152
ENSMUSG00000105731	Gm43063	181.432	0.591531	0.211234	2.80036	0.00510455	0.232594	223	188	204	151	142	170
ENSMUSG00000094664	Rpl35a-ps6	91.9073	-0.991461	0.35425	-2.79876	0.00512987	0.232594	79	54	39	168	110	103
ENSMUSG00002076377	Gm56125	433.96	-0.609287	0.217719	-2.7985	0.00513401	0.232594	345	227	404	581	522	565
ENSMUSG00000082935	Gm7658	46.6414	-1.01519	0.362865	-2.79772	0.0051465	0.232594	36	22	29	70	54	74
ENSMUSG00000061390	Uba52-ps	16.9095	-1.72915	0.618067	-2.79768	0.00514718	0.232594	2	14	6	24	32	28
ENSMUSG00000113902	Ndufb1	594.242	-0.614782	0.219921	-2.79546	0.00518254	0.232917	523	339	465	854	667	750
ENSMUSG00000066116	Gm10154	42.9784	-1.04306	0.373456	-2.79299	0.00522228	0.233958	25	27	27	74	56	52
ENSMUSG00000022197	Pdzd2	199.039	0.55329	0.19818	2.79185	0.00524069	0.23404	219	206	244	174	176	166
ENSMUSG00000035572	Dcaf10	154.155	-0.6361	0.228628	-2.78225	0.00539833	0.23896	131	82	129	170	214	223
ENSMUSG00000108366	Gm5586	28.0605	-1.3645	0.490477	-2.78199	0.00540265	0.23896	8	26	10	32	53	47
ENSMUSG00000067575	Rpl35a-ps3	96.5958	-0.96277	0.346191	-2.78104	0.00541858	0.23896	78	65	40	174	114	110
ENSMUSG00000033793	Atp6v1h	233.392	-0.516114	0.185862	-2.77686	0.00548862	0.24084	185	183	174	231	362	302
ENSMUSG00000019933	Mrln	200.735	-0.56772	0.204489	-2.77629	0.00549824	0.24084	146	126	187	226	310	240
ENSMUSG00000096780	Tmem181b-ps	148.609	0.67479	0.243513	2.77107	0.00558731	0.243359	171	196	146	123	107	135
ENSMUSG00000026401	Cd55b	19.4349	-1.93283	0.69835	-2.7677	0.00564528	0.243953	5	7	11	16	12	73
ENSMUSG00000091952	Gm17709	27.7824	-1.18538	0.428403	-2.76696	0.00565811	0.243953	18	15	15	27	53	47
ENSMUSG00000082475	Gm7206	52.2961	-0.871523	0.315039	-2.76639	0.00566801	0.243953	38	36	30	65	80	73
ENSMUSG00000009585	Apobec3	63.3772	0.901767	0.325986	2.76627	0.00567011	0.243953	62	103	67	38	46	59
ENSMUSG00000054051	Ercc6	148.436	0.63094	0.228307	2.76355	0.00571759	0.244505	157	203	147	110	138	128
ENSMUSG00000025508	Rplp2	1065.15	-0.513701	0.186111	-2.76019	0.00577683	0.246292	774	728	986	1443	1391	1147
ENSMUSG00000018008	Cyth4	30.8648	-1.30064	0.47177	-2.75695	0.00583439	0.247457	28	11	11	41	39	61
ENSMUSG00000049103	Ccr2	48.251	-1.17668	0.426847	-2.75668	0.00583923	0.247457	41	25	17	44	61	114
ENSMUSG00000103730	Gm38316	84.0954	0.753054	0.274729	2.74108	0.00612382	0.254624	88	116	93	62	61	78
ENSMUSG00000112640	Gm32687	208.965	0.752933	0.274743	2.7405	0.00613466	0.254624	210	338	186	184	157	152
ENSMUSG00000016087	Fli1	170.778	0.575039	0.210046	2.73768	0.00618746	0.255307	180	191	207	123	193	130
ENSMUSG00000005054	Cstb	65.462	-0.938099	0.342663	-2.73767	0.0061876	0.255307	56	38	32	85	71	119
ENSMUSG00000084514	Mir1893	35.2332	1.00283	0.366561	2.73577	0.00622346	0.255307	46	39	48	21	28	27
ENSMUSG00000043889	Gm8399	32.5329	-1.10796	0.405192	-2.7344	0.00624936	0.255366	18	21	19	50	39	52
ENSMUSG00000027215	Cd82	109.912	-0.789272	0.288742	-2.73349	0.00626674	0.255366	104	46	78	114	174	166
ENSMUSG00000021767	Kat6b	246.472	0.501898	0.183844	2.73002	0.00633304	0.25608	252	294	269	179	232	250
ENSMUSG00000001300	Efnb2	109.233	0.661511	0.242443	2.72852	0.00636189	0.256511	123	121	134	89	108	75
ENSMUSG00000038244	Mical2	750.173	0.624337	0.229054	2.72572	0.00641623	0.257021	578	928	1078	404	743	796
ENSMUSG00000060149	BC002059	74.6062	0.819185	0.300613	2.72505	0.00642917	0.257021	86	112	69	50	57	67
ENSMUSG00000060586	H2-Eb1	110.069	-0.948013	0.34821	-2.72253	0.00647838	0.257529	79	78	54	102	109	261
ENSMUSG00002075007	7SK	23.6873	1.21968	0.448642	2.71861	0.00655571	0.259709	27	29	38	13	15	18
ENSMUSG00000105879	Gm6204	20.4583	-1.44354	0.531434	-2.71631	0.0066014	0.259709	5	16	10	25	31	41
ENSMUSG00000044550	Tceal3	17.7176	-1.49739	0.55174	-2.71395	0.00664862	0.259709	12	9	5	21	28	36
ENSMUSG00000080859	Rpl10-ps1	314.827	-0.532421	0.196396	-2.71096	0.00670889	0.259709	237	206	287	335	528	348
ENSMUSG00000087141	Plcxd2	18.3466	-1.44024	0.531389	-2.71034	0.0067214	0.259709	8	8	12	26	23	37
ENSMUSG00000027613	Eif6	227.277	-0.513238	0.1894	-2.70981	0.0067322	0.259709	187	153	190	226	355	290
ENSMUSG00000069862	Rps12-ps9	208.418	-0.599967	0.221462	-2.70912	0.00674622	0.259709	182	134	151	282	279	239
ENSMUSG00000106037	Gm4332	102.3	-0.769739	0.284141	-2.709	0.00674858	0.259709	50	92	71	141	150	121
ENSMUSG00000031871	Cdh5	636.463	0.502136	0.185599	2.70549	0.00682029	0.261415	637	752	716	580	642	462
ENSMUSG00000060550	H2-Q7	218.65	0.918407	0.33973	2.70335	0.00686451	0.261415	463	177	160	152	171	163
ENSMUSG00000093686	Gm4705	37.4394	-1.18074	0.436793	-2.70322	0.0068672	0.261415	17	32	15	65	42	56
ENSMUSG00000118252	Gm5521	23.1079	-1.23812	0.458062	-2.70296	0.00687251	0.261415	11	12	16	31	42	32
ENSMUSG00000061740	Cyp2d22	132.323	0.582768	0.215742	2.70123	0.00690837	0.261426	137	154	157	106	124	111
ENSMUSG00000026991	Pkp4	283.239	0.502502	0.186095	2.70024	0.00692887	0.261426	292	337	308	199	324	241
ENSMUSG00000027074	Slc43a3	260.335	0.572154	0.212076	2.69788	0.00697834	0.261426	288	314	276	146	306	238
ENSMUSG00000028957	Per3	475.001	0.550141	0.203933	2.69766	0.00698297	0.261426	642	529	413	383	415	440
ENSMUSG00000050335	Lgals3	141.983	-1.05421	0.390795	-2.69762	0.00698381	0.261426	118	77	64	151	102	365
ENSMUSG00000106755	Tpi-rs11	153.479	-0.563694	0.208976	-2.69741	0.00698808	0.261426	106	108	137	170	234	189
ENSMUSG00000076138	Gm26377	480.007	-0.603481	0.223783	-2.69673	0.00700249	0.261426	394	350	329	566	470	816
ENSMUSG00000084131	Rpl3-ps2	26.6549	-1.50851	0.559581	-2.69579	0.00702226	0.261473	21	9	9	33	77	20
ENSMUSG00000025197	Cyp2c23	56.6391	0.832763	0.309415	2.69141	0.00711508	0.261622	56	67	83	33	56	44
ENSMUSG00000056313	Tcim	213.188	0.678892	0.252339	2.6904	0.00713665	0.261622	246	186	313	204	154	159
ENSMUSG00000111964	Gm8942	36.7864	-1.22089	0.454719	-2.68494	0.00725425	0.264527	10	35	17	48	74	45
ENSMUSG00000097817	Gm26810	44.0607	-1.35546	0.505063	-2.68374	0.00728034	0.264794	32	17	21	20	68	125
ENSMUSG00000032503	Arpp21	51.5175	-1.05148	0.392439	-2.67934	0.00737684	0.266245	40	32	22	63	51	109
ENSMUSG00000080848	Gm9385	66.8877	-0.796585	0.297538	-2.67725	0.00742285	0.266612	34	54	50	86	102	85
ENSMUSG00000033910	Gucy1a1	111.271	0.650634	0.243092	2.6765	0.00743962	0.266612	128	115	141	98	90	88
ENSMUSG00000020334	Slc22a4	88.3018	-1.07745	0.402587	-2.67631	0.00744368	0.266612	90	27	43	90	210	96
ENSMUSG00000041084	Ostc	205.237	-0.648484	0.242399	-2.67528	0.00746676	0.266725	161	102	191	277	252	269
ENSMUSG00000118434	Gm13301	69.8333	0.820599	0.306826	2.67447	0.00748464	0.266725	81	100	70	35	73	58
ENSMUSG00000084111	Gm15710	207.471	-0.648973	0.243012	-2.67054	0.00757301	0.269195	134	137	187	300	301	204
ENSMUSG00000054580	Pla2r1	92.24	0.78645	0.295036	2.6656	0.00768503	0.27249	135	93	101	61	58	99
ENSMUSG00000091695	Gm17669	39.0098	-1.14855	0.432181	-2.65758	0.00787045	0.276556	38	16	14	51	74	49
ENSMUSG00000072789	Gm10420	127.268	-0.616349	0.231933	-2.65745	0.00787352	0.276556	82	113	88	142	183	173
ENSMUSG00000035024	Ncapd3	238.669	0.507934	0.19115	2.65725	0.00787809	0.276556	259	283	247	202	232	199
ENSMUSG00000106870	Gm43681	23.0764	1.24805	0.47011	2.6548	0.0079356	0.27786	35	26	31	8	17	20
ENSMUSG00000083411	Rpl30-ps10	100.027	-0.709209	0.267224	-2.65399	0.0079546	0.27786	86	66	62	101	180	125
ENSMUSG00000049076	Acap2	275.538	0.573518	0.216232	2.65232	0.00799396	0.278039	354	331	240	190	246	282
ENSMUSG00000023367	Tmem176a	66.309	-0.815577	0.307561	-2.65176	0.00800735	0.278039	56	44	35	76	88	109
ENSMUSG00000043488	Frmd8os	21.3062	1.26704	0.477964	2.65091	0.0080274	0.278039	22	31	32	14	13	13
ENSMUSG00000097654	Gm26714	90.122	0.900959	0.339981	2.65003	0.00804848	0.278039	113	78	142	87	45	64
ENSMUSG00000028967	Errfi1	581.437	0.528494	0.19953	2.6487	0.00808022	0.278039	746	612	576	381	716	464
ENSMUSG00000085479	9430073C21Rik	1503.25	-0.694128	0.262179	-2.64753	0.00810818	0.278039	808	1518	896	1775	2848	1410
ENSMUSG00000033705	Stard9	98.4868	0.696902	0.263265	2.64715	0.00811734	0.278039	116	113	115	60	74	110
ENSMUSG00000062554	Gm12751	121.05	-0.624542	0.23614	-2.64479	0.00817405	0.278855	73	93	104	118	197	165
ENSMUSG00000116946	Gm41442	31.3937	1.04259	0.394245	2.64452	0.0081807	0.278855	36	45	38	20	21	25
ENSMUSG00000028367	Txn1	332.323	-0.542051	0.205334	-2.63985	0.00829425	0.280062	288	183	296	397	415	452
ENSMUSG00000081378	Rps13-ps4	41.9225	-0.917934	0.347834	-2.639	0.00831501	0.280062	23	28	31	57	65	54
ENSMUSG00000016344	Ppdpf	79.3006	-0.796557	0.301841	-2.63899	0.00831532	0.280062	59	51	54	62	153	119
ENSMUSG00000094497	Gm8210	299.547	2.24402	0.851922	2.63406	0.00843699	0.28281	71	597	747	107	119	109
ENSMUSG00000112368	Gm49376	26.8516	-1.30102	0.494106	-2.63307	0.00846171	0.282966	22	7	15	23	59	45
ENSMUSG00000045466	Zfp956	238.435	0.535331	0.203563	2.62981	0.00854337	0.285022	229	307	260	152	246	238
ENSMUSG00000027610	Gss	275.443	0.561095	0.213582	2.62707	0.00861232	0.286644	353	329	239	220	241	254
ENSMUSG00000047676	Rpsa-ps10	758.227	2.79704	1.06585	2.62424	0.00868416	0.288355	83	1749	1955	202	228	181
ENSMUSG00000064339	mt-Rnr2	120883	0.520374	0.198377	2.62316	0.00871175	0.288592	137645	134109	129902	120550	113649	80078
ENSMUSG00000078896	Zfp965	148.892	0.732838	0.279516	2.62181	0.00874631	0.289058	148	201	176	69	119	180
ENSMUSG00000028998	Tomm7	265.658	-0.585982	0.223827	-2.61802	0.00884425	0.290933	227	174	198	378	350	283
ENSMUSG00000097079	Gm26604	859.632	0.655482	0.250561	2.61606	0.00889504	0.291297	745	1149	1079	391	768	1049
ENSMUSG00000043091	Tuba1c	171.802	-0.710081	0.271661	-2.61385	0.00895283	0.291784	122	121	125	185	165	337
ENSMUSG00000074218	Cox7a1	1551.78	-0.537613	0.205993	-2.60986	0.00905802	0.294003	1276	1053	1248	2296	1701	1780
ENSMUSG00000051344	Plekhm3	109.433	0.631636	0.242035	2.60968	0.0090626	0.294003	116	142	117	69	112	99
ENSMUSG00000074272	Ceacam1	97.724	0.741696	0.284572	2.60636	0.00915108	0.295515	122	124	97	91	71	69
ENSMUSG00000038943	Prc1	44.636	-0.870643	0.334345	-2.60402	0.00921372	0.296202	30	30	29	54	61	71
ENSMUSG00000087107	AI662270	28.7666	1.75022	0.672127	2.604	0.00921435	0.296202	28	12	89	8	6	29
ENSMUSG00000012819	Cdh23	59.9388	0.983384	0.378796	2.59608	0.00942944	0.301236	64	84	76	52	22	52
ENSMUSG00000031626	Sorbs2	2429.77	0.510326	0.196591	2.59588	0.00943497	0.301236	2657	2742	2656	1260	2924	2464
ENSMUSG00000113328	Gm47260	23.6289	1.20484	0.465857	2.58629	0.00970145	0.304893	29	32	32	13	11	22
ENSMUSG00000036896	C1qc	50.2349	-1.35506	0.523987	-2.58606	0.00970787	0.304893	39	25	15	46	34	155
ENSMUSG00000048371	Pdp2	94.5793	0.825233	0.319171	2.58555	0.00972234	0.304893	72	108	165	63	102	57
ENSMUSG00000031842	Pde4c	58.6538	0.789987	0.305635	2.58474	0.00974514	0.30493	66	82	61	40	54	45
ENSMUSG00000061374	Fiz1	208.414	-0.505777	0.196042	-2.57994	0.00988175	0.30745	151	154	183	201	337	261
ENSMUSG00000032338	Hcn4	36.9987	1.04331	0.405393	2.57358	0.0100652	0.311516	35	49	57	26	17	34
ENSMUSG00000075581	Gm16409	58.1497	-0.841417	0.32714	-2.57204	0.0101101	0.311516	34	52	31	68	100	74
ENSMUSG00000082193	Rpl5-ps1	119.929	-0.624392	0.243053	-2.56895	0.0102007	0.31362	71	95	101	142	192	136
ENSMUSG00000058569	Tmed9	582.897	-0.578831	0.225627	-2.56543	0.0103048	0.314289	607	363	343	706	781	754
ENSMUSG00000114937	Gm30054	75.1305	0.698417	0.272266	2.5652	0.0103115	0.314289	86	92	84	56	75	54
ENSMUSG00000089959	Gm16268	31.1143	1.05218	0.410583	2.56264	0.010388	0.315595	36	50	32	16	27	23
ENSMUSG00000034731	Dgkh	82.8526	0.698091	0.27245	2.56227	0.0103991	0.315595	104	100	84	67	63	72
ENSMUSG00000062110	Scfd2	111.393	-0.699357	0.273266	-2.55925	0.0104898	0.31615	106	64	69	139	178	127
ENSMUSG00000031637	Lrp2bp	255.737	0.700431	0.273733	2.55882	0.0105029	0.31615	182	284	438	152	208	275
ENSMUSG00000104876	Trdc	16.0644	-1.97736	0.772953	-2.55819	0.0105217	0.31615	3	0	16	19	45	21
ENSMUSG00000021708	Rasgrf2	52.5203	0.787941	0.308179	2.55676	0.0105651	0.31615	56	66	66	33	45	47
ENSMUSG00000082064	Rpl5-ps2	18.5039	-1.72718	0.675586	-2.55656	0.0105712	0.31615	1	18	5	23	42	28
ENSMUSG00000040732	Erg	99.4731	0.637671	0.249487	2.55593	0.0105905	0.31615	107	127	107	77	99	75
ENSMUSG00000009471	Myod1	163.728	-0.589205	0.230633	-2.55473	0.010627	0.316185	103	143	123	158	215	267
ENSMUSG00000084168	Atp5l2-ps	103.489	-0.759071	0.297531	-2.55123	0.0107344	0.316911	75	90	50	151	143	119
ENSMUSG00000095137	Rps12-ps17	23.6691	-1.46299	0.574074	-2.54843	0.0108208	0.318724	7	24	4	32	39	41
ENSMUSG00000029685	Asb15	1456.16	0.564865	0.221772	2.54706	0.0108635	0.318724	1264	1611	2061	722	1688	1488
ENSMUSG00000027797	Dclk1	113.267	-2.92814	1.15082	-2.54439	0.010947	0.319183	38	16	20	121	21	507
ENSMUSG00000079363	Gbp4	124.682	1.04308	0.410135	2.54326	0.0109825	0.319531	279	129	59	69	103	93
ENSMUSG00000086769	Gm15587	49.2259	0.823228	0.32387	2.54185	0.0110269	0.319531	57	64	56	38	42	34
ENSMUSG00000059835	Rpl13-ps3	27.4445	-1.59687	0.628599	-2.54036	0.0110739	0.320234	2	28	8	49	52	30
ENSMUSG00000005413	Hmox1	85.0665	-0.725291	0.285758	-2.53813	0.0111448	0.321566	65	46	71	88	160	99
ENSMUSG00000011179	Odc1	2380.57	-0.588974	0.232443	-2.53384	0.0112819	0.324257	2393	1165	1817	2218	4256	2922
ENSMUSG00000081344	Gm14303	25.4169	-1.27432	0.504517	-2.52581	0.0115431	0.328716	5	21	16	36	48	32
ENSMUSG00000033902	Mapkbp1	157.4	0.56695	0.22449	2.5255	0.0115535	0.328716	174	206	148	116	146	148
ENSMUSG00000091542	Gm17167	139.367	0.724516	0.287022	2.52426	0.0115943	0.329214	124	216	149	73	167	107
ENSMUSG00000042644	Itpr3	35.624	0.924726	0.366553	2.52276	0.0116436	0.329927	43	39	50	25	26	28
ENSMUSG00000097141	Gm10524	162.291	0.587588	0.233	2.52184	0.0116743	0.329927	144	213	193	134	163	120
ENSMUSG00000027655	Dhx35	143.768	0.528162	0.209544	2.52053	0.0117178	0.330064	156	161	162	118	141	120
ENSMUSG00000027487	Cdk5rap1	128.533	-0.585679	0.232592	-2.51806	0.0118004	0.331128	92	84	115	167	168	158
ENSMUSG00000025777	Gdap1	221.677	0.666464	0.264799	2.51687	0.0118403	0.331128	163	236	377	185	190	173
ENSMUSG00000049960	Mrps16	218.788	-0.531995	0.212165	-2.50746	0.0121603	0.333693	180	148	177	294	263	265
ENSMUSG00000064366	mt-Tl2	1295.19	0.560159	0.223442	2.50695	0.0121777	0.333693	1894	1294	1146	1210	1040	1068
ENSMUSG00000054277	Arfgap3	152.839	-0.688506	0.275472	-2.49936	0.0124417	0.337647	159	74	97	154	236	225
ENSMUSG00000076236	Mir682	135.313	0.82992	0.332209	2.49819	0.0124831	0.338121	211	166	108	67	85	166
ENSMUSG00000117819	Gm50253	342.095	0.581906	0.233241	2.49487	0.0126005	0.339526	365	476	309	319	297	254
ENSMUSG00000090136	Gm10177	110.669	-0.621702	0.24928	-2.49399	0.0126316	0.339526	83	95	67	125	172	137
ENSMUSG00000057719	Sh3rf2	382.45	0.713286	0.286055	2.49353	0.0126481	0.339526	278	609	453	169	417	377
ENSMUSG00000021871	Gm49342	106.586	0.732676	0.293847	2.49339	0.012653	0.339526	119	157	97	76	69	112
ENSMUSG00000049115	Agtr1a	24.7013	1.12394	0.451028	2.49194	0.0127046	0.33997	22	34	40	16	18	16
ENSMUSG00000082926	Gm8172	78.8081	-0.651435	0.261478	-2.49136	0.0127257	0.33997	53	63	57	87	119	106
ENSMUSG00000096795	Zfp433	215.703	0.664996	0.267115	2.48955	0.0127905	0.33997	212	333	196	199	166	163
ENSMUSG00000083044	Gm12416	192.832	-0.745471	0.299498	-2.48907	0.0128079	0.33997	97	212	94	209	322	255
ENSMUSG00000055093	Rps27a-ps3	193.261	-0.520483	0.209153	-2.48852	0.0128275	0.33997	134	138	178	222	302	212
ENSMUSG00000033318	Gstt2	57.1873	0.780501	0.313854	2.48683	0.0128886	0.33997	74	53	78	37	60	40
ENSMUSG00000017417	Plxdc1	30.938	1.10672	0.445196	2.48591	0.0129222	0.33997	31	34	55	24	13	25
ENSMUSG00000030541	Idh2	1174.18	0.532562	0.214267	2.4855	0.0129368	0.33997	855	1403	1686	1018	1029	1021
ENSMUSG00000029053	Prkcz	54.0708	0.784209	0.315696	2.48406	0.0129893	0.340085	52	68	74	30	53	47
ENSMUSG00000047084	Ngrn	207.015	-0.527322	0.212396	-2.48274	0.0130378	0.340091	118	167	196	224	307	261
ENSMUSG00000081473	Gm4853	41.3463	-1.21859	0.491194	-2.48087	0.0131061	0.340807	15	45	9	58	73	55
ENSMUSG00000040840	4930579G18Rik	75.2742	0.672805	0.271219	2.48067	0.0131135	0.340807	91	88	82	46	69	74
ENSMUSG00000084590	Mir1896	36.4465	1.0114	0.408551	2.47557	0.0133022	0.343495	31	46	62	15	38	27
ENSMUSG00000111336	Aldoa-ps4	16.6674	-1.51727	0.613018	-2.47509	0.0133203	0.343495	6	15	3	26	29	24
ENSMUSG00000080977	Gm13772	111.318	-1.04199	0.421026	-2.47487	0.0133284	0.343495	40	131	31	164	153	160
ENSMUSG00000064341	mt-Nd1	744280	0.50454	0.203888	2.4746	0.0133387	0.343495	831375	876543	749842	771023	619000	546854
ENSMUSG00000021423	Ly86	17.6329	-1.96663	0.795164	-2.47324	0.0133893	0.343772	17	2	1	20	16	55
ENSMUSG00000069376	Gm5507	440.47	-0.563086	0.227741	-2.47248	0.0134178	0.343772	234	450	317	465	690	552
ENSMUSG00000075265	Tnk2os	32.9276	0.953621	0.385713	2.47236	0.0134225	0.343772	44	43	35	23	25	24
ENSMUSG00000117875	Gm6789	22.7134	-1.45262	0.588843	-2.46691	0.0136286	0.348252	4	23	7	23	37	49
ENSMUSG00000061393	Acvr2b	64.6878	0.710761	0.288451	2.46406	0.0137372	0.349928	70	86	70	48	56	54
ENSMUSG00000018362	Kpna2	211.437	-0.517838	0.210258	-2.46287	0.0137831	0.350463	201	130	160	218	302	288
ENSMUSG00000080316	Spaca6	61.1361	0.750404	0.304896	2.46118	0.013848	0.350848	89	64	63	39	56	53
ENSMUSG00000051736	Fam229b	17.6229	-1.42961	0.581342	-2.45915	0.0139266	0.352209	5	9	13	36	21	23
ENSMUSG00000074203	G430095P16Rik	188.226	0.509861	0.20763	2.45562	0.0140643	0.354801	205	227	191	127	178	200
ENSMUSG00000094974	Rps19-ps2	16.1353	-1.54514	0.629324	-2.45523	0.0140794	0.354801	4	15	4	22	35	21
ENSMUSG00000055003	Lrtm2	108.759	0.691459	0.281779	2.4539	0.0141314	0.355404	95	156	128	67	82	121
ENSMUSG00000052609	Plekhg3	66.4553	0.683563	0.278733	2.45239	0.0141909	0.355404	83	74	74	46	59	60
ENSMUSG00000004393	Ddx56	237.556	-0.551972	0.225105	-2.45206	0.0142041	0.355404	227	125	193	274	343	294
ENSMUSG00000108546	Gm44662	480.958	0.541553	0.221073	2.44965	0.0142993	0.356523	356	664	591	398	434	425
ENSMUSG00000085218	BB218582	114.853	0.634486	0.259138	2.44845	0.0143474	0.357092	125	146	122	100	114	74
ENSMUSG00000005950	P2rx5	133.148	-0.527349	0.215763	-2.44411	0.014521	0.359948	110	94	104	144	176	188
ENSMUSG00000110057	Gm2225	44.1542	-0.883416	0.361521	-2.44361	0.0145412	0.359948	30	37	20	54	73	58
ENSMUSG00000067149	Jchain	21.472	1.65295	0.676707	2.44263	0.0145805	0.359948	65	13	13	6	10	18
ENSMUSG00000051375	Pcdh1	48.8722	0.855467	0.350256	2.44241	0.0145897	0.359948	49	69	59	43	31	36
ENSMUSG00000021250	Fos	50.7136	-0.887871	0.364329	-2.43701	0.0148095	0.363463	39	34	27	58	54	100
ENSMUSG00000020101	Vsir	63.0492	-0.783538	0.321883	-2.43423	0.0149235	0.365625	39	44	48	71	68	118
ENSMUSG00000103388	Gm37581	17.642	1.39538	0.574256	2.42988	0.0151037	0.368312	38	16	18	6	14	12
ENSMUSG00000089951	Zfp968-ps	86.282	0.661694	0.272336	2.4297	0.0151114	0.368312	81	102	117	48	83	88
ENSMUSG00000035697	Arhgap45	30.5224	-1.19429	0.492257	-2.42616	0.0152597	0.370009	25	17	10	31	33	74
ENSMUSG00000023032	Slc4a8	42.8158	0.940637	0.388117	2.42359	0.015368	0.371358	33	48	80	23	40	33
ENSMUSG00000003418	St8sia6	22.2933	1.09968	0.453903	2.42271	0.0154051	0.371618	28	27	31	13	19	14
ENSMUSG00000059772	Slx1b	67.948	0.689348	0.284661	2.42165	0.0154503	0.372072	74	91	71	49	63	56
ENSMUSG00000036594	H2-Aa	150.658	-0.893694	0.369367	-2.41953	0.0155405	0.373607	120	89	88	123	126	391
ENSMUSG00000042165	Gm9774	50.6575	-0.88895	0.367575	-2.41842	0.0155881	0.373636	36	26	39	41	112	66
ENSMUSG00000029535	Triap1	137.068	-0.528073	0.218392	-2.418	0.0156061	0.373636	111	95	111	166	192	162
ENSMUSG00000101695	1700094J05Rik	95.7962	0.678289	0.280828	2.41532	0.0157213	0.375396	97	118	119	44	107	93
ENSMUSG00000057497	Fam136a	154.391	-0.529715	0.219631	-2.41185	0.0158719	0.375925	132	90	136	170	221	199
ENSMUSG00000047905	Gm8566	64.8828	-0.7647	0.317154	-2.41113	0.0159033	0.375925	39	57	39	90	99	72
ENSMUSG00000079419	Ms4a6c	24.9922	-1.52022	0.631401	-2.4077	0.0160536	0.378211	18	14	4	22	20	79
ENSMUSG00000040511	Pvr	145.439	-0.623171	0.259003	-2.40604	0.0161267	0.379299	136	87	100	142	179	252
ENSMUSG00000096768	Gm47283	57.3751	9.38488	3.90758	2.40171	0.0163186	0.383174	0	220	102	0	0	0
ENSMUSG00000084323	Gm14438	56.6208	2.14777	0.896141	2.39668	0.0165442	0.384311	12	116	136	18	30	20
ENSMUSG00000027931	Npr1	132.463	0.622877	0.259916	2.39646	0.0165545	0.384311	158	143	152	117	140	77
ENSMUSG00000030208	Emp1	211.881	-0.842974	0.351918	-2.39537	0.0166037	0.384311	201	116	109	210	173	497
ENSMUSG00000032359	Ctsh	57.5008	-1.1488	0.479697	-2.39485	0.0166271	0.384311	52	17	32	53	47	158
ENSMUSG00000086245	Gm16170	110.222	0.731769	0.306061	2.39093	0.016806	0.384311	114	180	91	71	83	114
ENSMUSG00000039168	Dap	36.0701	-1.05834	0.44267	-2.39082	0.016811	0.384311	26	17	23	54	29	71
ENSMUSG00000027293	Ehd4	764.704	-0.577847	0.241723	-2.39053	0.016824	0.384311	836	416	474	764	1025	1187
ENSMUSG00000030494	Rhpn2	64.9109	0.681512	0.285134	2.39015	0.0168415	0.384311	75	76	75	38	66	59
ENSMUSG00000026110	Mgat4a	124.132	0.543659	0.227477	2.38995	0.0168506	0.384311	141	147	127	84	133	112
ENSMUSG00000034203	Chchd4	181.372	-0.538798	0.225486	-2.38949	0.0168717	0.384311	131	120	168	230	200	255
ENSMUSG00000041718	Alg13	67.177	0.680122	0.284686	2.38903	0.016893	0.384311	80	84	69	43	67	58
ENSMUSG00000098019	Gm2546	251.754	-0.686439	0.287346	-2.3889	0.016899	0.384311	113	271	158	272	449	291
ENSMUSG00000066270	Gm10157	148.785	-0.51094	0.213886	-2.38884	0.0169017	0.384311	98	112	138	150	224	195
ENSMUSG00000091845	Rpl36-ps12	32.0727	1.17173	0.490552	2.38859	0.0169132	0.384311	28	58	39	20	35	9
ENSMUSG00000067597	Dgat2l6	29.7956	0.963957	0.403662	2.38803	0.0169389	0.384311	36	39	36	19	19	27
ENSMUSG00000057278	Snrpg	23.0605	-1.35961	0.570196	-2.38446	0.0171043	0.386553	8	20	8	50	23	29
ENSMUSG00000081214	Rpl35a-ps2	47.6493	-0.993372	0.416661	-2.38412	0.0171199	0.386553	20	50	19	65	84	55
ENSMUSG00000030750	Nsmce1	115.459	-0.553424	0.23243	-2.38104	0.0172639	0.38901	88	75	102	135	171	137
ENSMUSG00000083481	Rps8-ps2	55.1306	2.45762	1.03235	2.38061	0.0172838	0.38901	8	116	143	13	29	14
ENSMUSG00000061728	Btnl7-ps	55.9481	0.864322	0.363267	2.3793	0.0173455	0.389759	60	97	45	34	54	41
ENSMUSG00000036661	Dennd3	32.4752	0.924049	0.388621	2.37776	0.0174182	0.389759	44	35	41	24	28	20
ENSMUSG00000087516	Tbx3os1	26.3413	1.03252	0.434302	2.37742	0.0174341	0.389759	35	34	31	11	26	20
ENSMUSG00000067344	Rps25-ps1	55.7348	-0.974997	0.410351	-2.37601	0.017501	0.389759	16	30	62	50	101	93
ENSMUSG00000002210	Smg9	127.201	-0.563481	0.237227	-2.37528	0.0175356	0.389759	106	77	108	124	212	160
ENSMUSG00000083161	Gm11427	52.0365	2.72976	1.14926	2.37523	0.017538	0.389759	65	8	191	7	11	27
ENSMUSG00000057036	Gm7536	214.51	-0.723192	0.304722	-2.37329	0.0176306	0.390672	172	183	97	353	270	214
ENSMUSG00000042043	Tbca	141.299	-0.536552	0.22614	-2.37266	0.0176605	0.390672	116	102	107	178	166	190
ENSMUSG00000081049	Rps24-ps3	73.4174	-0.978152	0.412266	-2.37262	0.0176622	0.390672	23	85	30	95	123	96
ENSMUSG00000048373	Fgfbp1	50.3233	-1.06997	0.451394	-2.37038	0.01777	0.392442	43	24	24	103	72	36
ENSMUSG00000045996	Polr2k	198.918	-0.508956	0.214849	-2.3689	0.0178408	0.392777	171	126	167	256	261	229
ENSMUSG00000036905	C1qb	52.3376	-1.28232	0.541878	-2.36644	0.0179603	0.3944	50	24	11	46	42	154
ENSMUSG00000097729	2310015A10Rik	175.674	0.516518	0.218304	2.36605	0.017979	0.3944	189	214	179	137	142	186
ENSMUSG00000034675	Dbn1	18.214	-1.49784	0.633318	-2.36506	0.018027	0.3944	10	6	11	24	11	51
ENSMUSG00000082724	Gm14416	35.804	0.885245	0.374467	2.36402	0.018078	0.3944	38	52	41	20	33	29
ENSMUSG00000037664	Cdkn1c	184.797	-0.747747	0.316477	-2.36272	0.0181413	0.3944	113	122	156	227	136	375
ENSMUSG00000115338	Pnp	131.242	0.605829	0.256412	2.36272	0.0181415	0.3944	142	176	127	96	97	142
ENSMUSG00000039824	Myl6b	95.9675	-0.813472	0.344355	-2.36231	0.0181616	0.3944	56	66	75	107	78	208
ENSMUSG00000059252	Tpt1-ps5	19.0641	-1.23113	0.521658	-2.36003	0.0182736	0.3944	8	16	8	22	33	32
ENSMUSG00000073176	Zfp449	49.1917	-0.762909	0.323416	-2.35891	0.0183286	0.3944	31	34	38	65	63	70
ENSMUSG00000106951	5930430L01Rik	72.5196	0.695153	0.294697	2.35888	0.0183303	0.3944	93	89	70	48	55	76
ENSMUSG00000046207	Pik3r6	33.2941	0.894844	0.379363	2.35881	0.0183338	0.3944	36	46	40	23	27	25
ENSMUSG00000103001	A930005N03Rik	205.887	0.5993	0.254192	2.35767	0.0183902	0.395011	213	258	229	105	175	258
ENSMUSG00000078180	Gm20900	34.2299	-1.36913	0.580986	-2.35657	0.0184447	0.39558	7	40	6	36	67	59
ENSMUSG00000006476	Nsmf	143.683	0.536643	0.227966	2.35405	0.0185702	0.397064	140	173	168	92	169	123
ENSMUSG00000054855	Rnd1	22.0536	-1.127	0.480097	-2.34745	0.0189025	0.398865	15	13	11	29	44	25
ENSMUSG00000085795	Zfp703	150.822	-0.516688	0.220118	-2.34732	0.0189088	0.398865	115	94	143	170	191	211
ENSMUSG00000056880	Gadl1	218.083	-0.555042	0.23659	-2.34601	0.0189757	0.399439	187	157	154	199	257	389
ENSMUSG00000007107	Atp1a4	16.7661	-1.33068	0.568147	-2.34214	0.0191735	0.401448	7	10	10	18	20	40
ENSMUSG00000024042	Sik1	115.74	-0.58485	0.250013	-2.33928	0.0193209	0.402742	91	68	104	104	192	160
ENSMUSG00000031214	Ophn1	114.773	0.546206	0.233769	2.33653	0.0194639	0.404527	119	142	123	87	121	94
ENSMUSG00000108506	Gm44705	67.0658	-1.0827	0.463701	-2.33491	0.0195482	0.405087	14	80	26	87	112	95
ENSMUSG00000105461	Gm4742	16.1702	-1.49853	0.642894	-2.33092	0.0197576	0.406923	2	12	10	18	43	18
ENSMUSG00000045312	Lhfpl2	21.7336	-1.2771	0.548033	-2.33034	0.0197881	0.406923	15	6	15	31	19	48
ENSMUSG00000029467	Atp2a2	479.764	-0.614172	0.263603	-2.32991	0.019811	0.406923	340	319	416	366	535	1005
ENSMUSG00000040078	Ptges3-ps	161.039	-0.504604	0.216678	-2.32882	0.0198688	0.406923	120	106	152	161	259	196
ENSMUSG00000117730	Gm5503	37.5583	1.02528	0.440564	2.3272	0.0199544	0.40752	45	58	38	29	13	36
ENSMUSG00000032112	Trappc4	146.962	-0.500096	0.215348	-2.32227	0.0202182	0.410941	107	110	127	183	190	178
ENSMUSG00000083619	Gm14414	65.6701	2.18228	0.941164	2.31871	0.0204109	0.41304	13	142	152	19	40	19
ENSMUSG00000080921	Rpl38-ps2	121.04	-0.743101	0.320528	-2.31836	0.0204296	0.41304	126	79	48	145	153	189
ENSMUSG00000110275	Gm5905	40.3004	-0.945505	0.407956	-2.31766	0.0204677	0.413219	32	32	13	44	74	55
ENSMUSG00000087403	Kantr	36.0369	0.987585	0.427196	2.31179	0.0207895	0.416198	26	66	43	18	31	30
ENSMUSG00000024621	Csf1r	129.848	-0.692589	0.299592	-2.31178	0.02079	0.416198	108	60	114	123	148	251
ENSMUSG00000066595	Flvcr1	282.061	0.608194	0.263151	2.3112	0.0208217	0.416198	278	424	254	153	353	233
ENSMUSG00000031976	Urb2	94.3343	-0.568864	0.246509	-2.30769	0.0210166	0.41714	75	60	80	108	139	117
ENSMUSG00000117183	Gm20008	30.7333	0.965568	0.418919	2.3049	0.0211719	0.419044	32	51	31	21	26	20
ENSMUSG00000081604	Gm11518	192.987	-0.500902	0.217559	-2.30237	0.0213144	0.420683	165	147	138	234	291	202
ENSMUSG00000109933	Gm7600	20.119	-1.26953	0.551922	-2.30021	0.0214365	0.422503	6	20	7	25	32	35
ENSMUSG00000083833	Gm13841	381.223	1.41105	0.613605	2.29961	0.0214701	0.422575	164	628	790	206	269	197
ENSMUSG00000006732	Mettl1	199.485	-0.519122	0.225958	-2.29742	0.0215947	0.423003	172	123	169	233	322	204
ENSMUSG00000059776	Rpl13-ps6	76.4224	-0.625294	0.272208	-2.29712	0.0216118	0.423003	45	62	63	87	117	96
ENSMUSG00000028184	Adgrl2	101.877	0.573581	0.249862	2.29559	0.0216996	0.423836	98	110	137	89	90	83
ENSMUSG00000076142	Mir711	37.7325	0.95325	0.415647	2.29341	0.0218244	0.424158	60	45	35	17	45	23
ENSMUSG00000114277	Gm48583	59.032	0.758583	0.330826	2.293	0.0218483	0.424158	61	87	61	29	54	61
ENSMUSG00000051726	Kcnf1	42.104	-1.16971	0.510132	-2.29295	0.0218511	0.424158	15	37	21	31	129	37
ENSMUSG00000074340	Ovgp1	131.935	0.579906	0.253146	2.2908	0.021975	0.425978	164	169	110	104	116	120
ENSMUSG00000090553	Snrpe	117.806	-0.54797	0.23936	-2.28931	0.0220613	0.427062	85	71	116	123	165	166
ENSMUSG00000038264	Sema7a	108.095	0.55528	0.242696	2.28796	0.0221397	0.427095	99	124	141	91	99	91
ENSMUSG00002075524	ENSMUSG00002075524	229.975	-0.616063	0.269341	-2.2873	0.0221783	0.427095	168	226	114	233	280	389
ENSMUSG00000026797	Stxbp1	29.5954	0.903435	0.395789	2.28262	0.022453	0.431685	37	35	37	17	24	26
ENSMUSG00000035105	Egln3	339.382	-0.517869	0.227237	-2.27898	0.0226683	0.434246	345	246	192	360	510	426
ENSMUSG00000028581	Laptm5	52.873	-1.1943	0.524089	-2.27881	0.0226785	0.434246	43	18	30	30	46	168
ENSMUSG00000029084	Cd38	117.425	0.547375	0.240407	2.27686	0.0227943	0.434313	119	139	135	107	97	100
ENSMUSG00000090626	Tex9	69.6378	0.705414	0.309818	2.27686	0.0227944	0.434313	94	89	59	47	55	69
ENSMUSG00000062582	Rpl30-ps8	90.0254	-0.684987	0.300942	-2.27614	0.0228375	0.434313	90	57	47	88	152	123
ENSMUSG00000027861	Casq2	514.169	-0.680918	0.299186	-2.2759	0.0228518	0.434313	414	409	285	533	412	1094
ENSMUSG00000098091	Gm16470	299.795	-0.631006	0.277296	-2.27557	0.0228716	0.434313	148	340	171	330	446	404
ENSMUSG00000045598	Zfp553	79.0626	0.608881	0.267623	2.27514	0.0228975	0.434313	86	76	109	58	82	63
ENSMUSG00000016493	Cd46	194.755	0.518562	0.228041	2.27399	0.0229667	0.435041	187	270	188	138	215	168
ENSMUSG00000007480	Mc5r	85.2435	0.684597	0.301273	2.27235	0.0230654	0.435535	74	121	102	49	103	63
ENSMUSG00000107458	Gm44040	30.8146	0.976222	0.429662	2.27207	0.0230822	0.435535	23	46	47	15	26	27
ENSMUSG00000082062	Ftl2-ps	21.3071	-1.10596	0.486776	-2.27202	0.0230854	0.435535	14	15	9	24	42	29
ENSMUSG00000084347	Akt2-ps	81.2713	-0.613443	0.270188	-2.27043	0.0231815	0.435977	58	59	65	72	138	113
ENSMUSG00000086610	Gm15408	31.135	0.905963	0.399354	2.26857	0.0232945	0.435987	41	39	34	25	22	22
ENSMUSG00000026418	Tnni1	98.4841	-2.48834	1.0969	-2.26852	0.0232972	0.435987	56	16	11	98	42	404
ENSMUSG00000098240	Gm4575	314.656	-0.612571	0.270257	-2.26662	0.0234134	0.43601	171	349	177	330	524	385
ENSMUSG00000084284	Tpt1-ps6	97.1064	-0.706463	0.311719	-2.26634	0.0234304	0.43601	48	102	57	123	150	114
ENSMUSG00000060438	Rps10-ps1	27.8108	-1.00233	0.442397	-2.26568	0.0234712	0.43601	19	17	16	47	40	30
ENSMUSG00000096763	Rps12-ps13	19.2464	-1.29605	0.572206	-2.26501	0.0235122	0.43601	7	19	5	30	28	29
ENSMUSG00000074646	6430550D23Rik	37.5646	0.853336	0.376944	2.26383	0.0235847	0.436781	39	58	39	23	36	28
ENSMUSG00000050188	Lsm10	35.0016	-0.91338	0.403595	-2.26311	0.0236288	0.436833	23	14	32	51	51	44
ENSMUSG00000021903	Galnt15	247.112	0.593255	0.26218	2.26278	0.0236494	0.436833	298	291	248	146	345	160
ENSMUSG00000039419	Cntnap2	41.7411	0.871601	0.385654	2.26006	0.0238178	0.43819	29	63	61	25	38	33
ENSMUSG00000025647	Shisa5	66.0578	-0.653465	0.289197	-2.25958	0.0238471	0.43819	50	42	53	88	88	82
ENSMUSG00000030032	Wdr54	91.7249	-0.603853	0.267363	-2.25856	0.0239111	0.4384	65	59	82	126	115	111
ENSMUSG00000115662	Gm7232	30.6454	-1.32101	0.584932	-2.2584	0.0239206	0.4384	3	34	12	41	64	37
ENSMUSG00000027520	Zdbf2	36.4106	-1.42953	0.633839	-2.25535	0.0241116	0.440184	35	13	7	28	24	122
ENSMUSG00000025140	Pycr1	56.245	-0.696331	0.308972	-2.2537	0.0242151	0.440263	44	36	41	76	74	72
ENSMUSG00000087412	Gm15501	384.197	1.73016	0.767712	2.25366	0.0242173	0.440263	115	687	887	135	259	191
ENSMUSG00000070565	Rasal2	120.008	0.575433	0.255333	2.25366	0.0242178	0.440263	101	170	134	83	118	112
ENSMUSG00000099757	BE692007	22.3295	-1.30355	0.578541	-2.25316	0.0242489	0.440263	17	13	6	23	20	60
ENSMUSG00000031574	Star	35.2586	0.980241	0.435278	2.25199	0.0243231	0.440626	34	59	39	11	35	33
ENSMUSG00000046841	Ckap4	74.5711	-0.828181	0.368174	-2.24943	0.0244852	0.442994	78	33	40	98	75	131
ENSMUSG00000055138	Gm4861	67.8832	0.635907	0.282867	2.24808	0.0245709	0.443494	67	86	80	52	56	63
ENSMUSG00000048772	Tmem53	21.6504	-1.14741	0.511166	-2.2447	0.0247874	0.445604	12	12	14	36	41	18
ENSMUSG00002076300	Gm54808	50.5006	0.744673	0.332468	2.23983	0.025102	0.448654	43	70	66	31	49	43
ENSMUSG00000024480	Ap3s1	157.075	-0.54269	0.242478	-2.2381	0.0252142	0.449718	157	87	117	171	212	219
ENSMUSG00000089838	Gm2962	136.991	-0.743651	0.332614	-2.23578	0.0253661	0.450839	67	135	86	167	278	112
ENSMUSG00000034674	Tdg	192.823	0.57164	0.25595	2.2334	0.0255225	0.453048	238	180	233	201	139	147
ENSMUSG00000113204	Gm46430	134.211	0.520464	0.233427	2.22967	0.0257695	0.456859	150	154	141	125	114	112
ENSMUSG00000103367	Gm38158	56.9689	-0.870677	0.390891	-2.22742	0.0259194	0.458173	38	26	51	34	109	104
ENSMUSG00000030889	Vwa3a	51.9407	0.860637	0.386524	2.22661	0.0259735	0.458173	58	59	73	32	68	21
ENSMUSG00000107951	Gm6210	197.561	-0.515983	0.232087	-2.22323	0.0262005	0.459306	160	183	113	205	301	249
ENSMUSG00000054520	Sh3bp2	38.9353	-0.917899	0.413187	-2.22151	0.0263165	0.460196	32	21	23	40	41	84
ENSMUSG00000006519	Cyba	25.2938	-1.02128	0.460081	-2.21979	0.0264331	0.461403	18	13	16	40	27	40
ENSMUSG00000030838	Ush1c	78.862	0.614557	0.277138	2.21751	0.0265881	0.462653	107	79	83	53	68	81
ENSMUSG00000113258	Gm7446	91.1338	-0.61113	0.275685	-2.21677	0.026639	0.462968	70	52	83	78	141	143
ENSMUSG00000029994	Anxa4	362.504	-0.52773	0.238899	-2.20901	0.0271739	0.469949	371	225	240	335	449	610
ENSMUSG00000101316	Gm12663	50.6742	-0.749619	0.339913	-2.20532	0.0274314	0.471398	33	38	36	40	86	84
ENSMUSG00000021252	Erg28	22.5536	1.06804	0.484384	2.20494	0.0274582	0.471398	21	37	28	15	21	11
ENSMUSG00000026395	Ptprc	33.1829	-1.21043	0.550957	-2.19697	0.0280228	0.475843	26	20	10	29	25	97
ENSMUSG00000098208	Gm8349	82.626	-0.926488	0.421905	-2.19596	0.0280946	0.475843	23	101	35	101	134	115
ENSMUSG00000025902	Sox17	85.2531	0.686563	0.312738	2.19533	0.0281398	0.475843	99	92	106	76	92	41
ENSMUSG00000080888	Gm14387	35.4103	0.873972	0.398131	2.19519	0.0281501	0.475843	28	51	51	18	34	30
ENSMUSG00000079499	6530402F18Rik	73.1088	0.690221	0.314655	2.19358	0.0282657	0.475947	64	84	109	34	77	74
ENSMUSG00000024052	Lpin2	57.0501	-0.911677	0.415646	-2.1934	0.0282787	0.475947	63	26	22	62	119	63
ENSMUSG00000114995	Gm49284	60.516	0.706293	0.322013	2.19337	0.0282806	0.475947	54	90	67	49	46	52
ENSMUSG00000039959	Hip1	304.641	0.509458	0.232544	2.1908	0.0284659	0.477659	293	435	277	187	309	327
ENSMUSG00000027550	Lrrcc1	324.921	0.528637	0.24154	2.18861	0.0286253	0.477842	378	338	369	147	374	364
ENSMUSG00000080746	Rpsa-ps12	37.381	-0.886347	0.405057	-2.1882	0.0286549	0.477842	14	35	25	46	65	46
ENSMUSG00000095562	Erdr1	32.1942	8.55127	3.90823	2.18802	0.0286682	0.477842	0	120	61	0	0	0
ENSMUSG00000030403	Vasp	131.607	-0.745064	0.340545	-2.18786	0.02868	0.477842	95	92	90	200	87	229
ENSMUSG00000027364	Usp50	41.8696	-0.7518	0.343782	-2.18685	0.0287536	0.478503	33	26	29	51	56	62
ENSMUSG00000032788	Pdxk	72.1737	-0.652476	0.298463	-2.18612	0.0288066	0.47882	59	45	55	58	118	115
ENSMUSG00000059751	Rps3a3	49.7612	-0.782576	0.358223	-2.1846	0.0289179	0.480105	22	49	32	57	81	66
ENSMUSG00000022528	Hes1	147.807	-0.628356	0.287739	-2.18377	0.0289794	0.480299	104	113	110	247	170	143
ENSMUSG00000030735	Gm9755	68.1792	-0.643893	0.29493	-2.18321	0.0290206	0.480299	39	61	50	82	104	82
ENSMUSG00000101800	Rnf170-ps	34.8906	0.826779	0.378783	2.18272	0.0290564	0.480299	34	50	42	20	32	30
ENSMUSG00000073485	H3f3aos	22.315	1.00603	0.461562	2.17962	0.0292856	0.480299	34	24	26	13	16	19
ENSMUSG00000061086	Myl4	283.444	-1.64781	0.756429	-2.1784	0.029376	0.480299	149	112	126	229	178	1001
ENSMUSG00000031884	Ces2d-ps	25.2969	-1.13825	0.522571	-2.17817	0.029393	0.480299	23	16	5	35	47	30
ENSMUSG00000030921	Trim30a	53.9994	-0.709547	0.325779	-2.178	0.0294061	0.480299	36	48	31	69	79	67
ENSMUSG00000051977	Prdm9	119.787	0.61969	0.284652	2.17701	0.02948	0.480394	130	183	93	85	119	102
ENSMUSG00000002489	Tiam1	75.4208	0.659698	0.30324	2.1755	0.0295926	0.480788	58	84	121	55	68	66
ENSMUSG00000026458	Ppfia4	32.4835	-1.39204	0.639923	-2.17532	0.0296063	0.480788	28	14	8	45	11	93
ENSMUSG00000047473	Zfp30	102.796	0.631015	0.290219	2.17427	0.029685	0.481029	106	139	106	95	102	60
ENSMUSG00000083424	Rpl35a-ps4	44.7952	-0.927967	0.426807	-2.17421	0.0296893	0.481029	22	49	15	58	73	58
ENSMUSG00000008318	Relt	131.974	-0.507299	0.233431	-2.17323	0.0297632	0.481329	109	89	110	153	149	195
ENSMUSG00000097750	Gm4673	33.2766	0.832249	0.383024	2.17284	0.0297924	0.481329	41	41	38	25	31	21
ENSMUSG00000006360	Crip1	75.6228	-0.739892	0.340556	-2.1726	0.0298105	0.481329	59	54	46	115	64	118
ENSMUSG00000037601	Nme1	289.331	-0.602837	0.2776	-2.1716	0.0298855	0.481329	261	129	262	429	304	365
ENSMUSG00000037795	N4bp2	71.976	0.632419	0.291481	2.16968	0.0300313	0.481329	62	100	85	49	65	69
ENSMUSG00000004562	Arhgef40	97.4344	0.630391	0.290577	2.16944	0.030049	0.481329	116	102	116	83	56	104
ENSMUSG00000112964	E430024I08Rik	71.4224	0.621483	0.286476	2.16941	0.0300517	0.481329	74	94	76	45	63	75
ENSMUSG00000032715	Trib3	32.6917	-1.16271	0.536061	-2.169	0.0300831	0.481329	18	15	24	81	27	28
ENSMUSG00000090942	F830016B08Rik	280.277	0.668646	0.30917	2.16272	0.0305631	0.486548	328	390	247	134	184	392
ENSMUSG00000026822	Lcn2	18.7617	-1.52471	0.705221	-2.16203	0.0306161	0.486548	19	3	5	46	25	14
ENSMUSG00000097160	A630072L19Rik	32.6332	1.01248	0.468501	2.16111	0.0306867	0.486548	31	54	38	12	18	41
ENSMUSG00000117465	Gm49980	30.2166	1.14274	0.529013	2.16014	0.0307621	0.486676	11	45	63	17	21	23
ENSMUSG00000079523	Tmsb10	321.543	-1.74409	0.808879	-2.15618	0.0310692	0.487023	206	116	92	435	149	996
ENSMUSG00000078879	Zfp973	109.829	0.651212	0.302091	2.15568	0.0311086	0.487023	109	154	115	56	85	139
ENSMUSG00000072692	Rpl37rt	92.7526	-0.573237	0.265952	-2.15542	0.0311292	0.487023	77	55	79	114	142	101
ENSMUSG00000044033	Ccdc141	69.4792	-0.932541	0.432765	-2.15484	0.0311742	0.487187	63	39	32	76	48	169
ENSMUSG00000066319	Rtp3	26.5341	0.970062	0.45027	2.1544	0.0312087	0.487188	23	40	36	22	20	15
ENSMUSG00000033644	Piwil2	32.1632	0.878282	0.408836	2.14825	0.0316938	0.491047	31	49	37	27	23	22
ENSMUSG00000028116	Myoz2	251.814	-0.655211	0.305038	-2.14797	0.0317165	0.491047	289	104	158	280	299	414
ENSMUSG00000117698	BC037704	18.6186	1.08219	0.503874	2.14774	0.0317343	0.491047	20	21	31	9	14	16
ENSMUSG00000062593	Gm49339	51.6822	-1.06655	0.497656	-2.14314	0.0321015	0.4951	42	38	13	53	39	134
ENSMUSG00000087128	Gm12655	30.9902	-0.89777	0.419114	-2.14207	0.0321881	0.495894	17	21	23	51	38	38
ENSMUSG00000021643	Serf1	20.0521	-1.1572	0.542176	-2.13436	0.032813	0.503323	14	10	11	24	18	47
ENSMUSG00000004565	Pnpla6	110.086	0.52401	0.245678	2.13291	0.0329318	0.504596	129	130	106	89	92	109
ENSMUSG00000104344	Gm38077	89.2286	0.583596	0.274055	2.12948	0.0332144	0.506685	116	102	83	58	78	96
ENSMUSG00000098238	Gm8756	21.969	-1.41985	0.666981	-2.12878	0.0332726	0.506685	5	26	2	34	34	34
ENSMUSG00000035606	Ky	1989.55	0.518509	0.243584	2.12867	0.0332816	0.506685	1553	2623	2448	1968	1280	1898
ENSMUSG00000027695	Pld1	84.3576	0.542225	0.254726	2.12866	0.0332828	0.506685	101	91	90	65	86	71
ENSMUSG00000040998	Npnt	120.038	-0.556214	0.261317	-2.1285	0.0332953	0.506685	78	91	106	139	123	196
ENSMUSG00000030587	2200002D01Rik	41.8941	-0.726918	0.341963	-2.12572	0.0335266	0.508738	29	30	30	53	64	51
ENSMUSG00000112148	Lilrb4a	58.7132	-0.988515	0.465266	-2.12463	0.0336179	0.509325	52	37	21	60	42	150
ENSMUSG00000094122	Rpl31-ps9	84.4622	-0.589806	0.277826	-2.12293	0.0337597	0.509325	60	73	57	87	148	96
ENSMUSG00000117405	Rpl19-ps7	19.7023	-1.46339	0.689516	-2.12234	0.033809	0.509325	7	21	1	23	49	23
ENSMUSG00000087291	Gm11946	38.227	0.874996	0.412343	2.12201	0.0338369	0.509325	49	58	31	34	23	28
ENSMUSG00000061100	Retnla	19.4554	-1.04859	0.494161	-2.12197	0.0338405	0.509325	11	11	14	19	32	35
ENSMUSG00000046865	Fbl	141.367	-0.515841	0.243545	-2.11805	0.0341707	0.510623	132	88	109	127	238	181
ENSMUSG00000021990	Spata13	34.5562	0.923436	0.436367	2.11619	0.0343284	0.510623	26	62	39	28	28	20
ENSMUSG00000020176	Grb10	342.547	-0.525829	0.248544	-2.11564	0.0343754	0.510623	256	280	256	277	383	663
ENSMUSG00000038147	Cd84	21.7228	-1.24648	0.589484	-2.11453	0.0344703	0.510623	16	14	6	22	18	59
ENSMUSG00000091586	Cyp4f17	69.6164	0.627006	0.296523	2.11452	0.0344705	0.510623	66	99	73	47	74	57
ENSMUSG00000105866	Gm6745	49.2704	-0.857465	0.40554	-2.11438	0.034483	0.510623	46	35	17	52	101	55
ENSMUSG00000110317	Gm45250	30.2873	0.898978	0.425657	2.11198	0.0346885	0.51152	41	36	34	19	16	33
ENSMUSG00000086330	1700007J10Rik	60.5009	0.659492	0.312263	2.11198	0.0346885	0.51152	56	76	78	32	59	63
ENSMUSG00000095403	Gm21092	86.1075	0.758404	0.359354	2.11046	0.0348185	0.512366	96	131	76	63	40	101
ENSMUSG00000034903	Cobll1	75.8924	0.614551	0.291608	2.10745	0.0350782	0.514266	81	96	81	72	58	60
ENSMUSG00000026154	Sdhaf4	139.402	-0.541989	0.257199	-2.10728	0.0350934	0.514266	118	106	95	197	149	176
ENSMUSG00000052688	Rab7b	26.7272	-1.06859	0.507382	-2.10608	0.0351972	0.515252	24	7	18	23	37	59
ENSMUSG00000055413	H2-Q5	49.4517	0.882117	0.419508	2.10274	0.0354882	0.517711	97	35	48	43	35	32
ENSMUSG00000096842	Gm10736	454.508	-0.559514	0.266123	-2.10246	0.0355131	0.517711	193	426	422	622	529	566
ENSMUSG00000068324	Gm10029	17.3271	-1.12653	0.536025	-2.10165	0.0355842	0.517711	7	10	14	19	36	23
ENSMUSG00000073418	C4b	44.5229	-1.14171	0.54325	-2.10163	0.0355853	0.517711	52	11	15	26	109	72
ENSMUSG00000046687	Gm5424	17.6096	1.08038	0.515385	2.09625	0.0360602	0.522005	20	20	28	9	17	11
ENSMUSG00000025504	Eps8l2	25.7652	1.02926	0.491015	2.09619	0.0360654	0.522005	43	28	26	21	24	9
ENSMUSG00000005763	Cd247	54.8592	0.678064	0.323811	2.09401	0.0362591	0.523353	54	60	77	50	40	44
ENSMUSG00000038146	Notch3	123.899	0.552406	0.263845	2.09368	0.0362889	0.523353	159	132	123	118	88	112
ENSMUSG00000108934	Gm44732	79.9845	-0.760658	0.363347	-2.09347	0.0363069	0.523353	52	53	63	88	61	174
ENSMUSG00000056366	Fabp3-ps1	122.84	-0.61432	0.293784	-2.09106	0.0365223	0.525921	96	57	123	179	147	144
ENSMUSG00000113811	Gm47882	95.8438	-0.573227	0.27424	-2.09024	0.0365963	0.52645	76	55	88	80	147	150
ENSMUSG00000019122	Ccl9	26.7559	-1.08156	0.517876	-2.08846	0.0367563	0.527675	25	16	7	24	36	59
ENSMUSG00000082953	Gm13217	19.8805	0.994724	0.476736	2.08653	0.0369305	0.529638	22	24	29	12	15	16
ENSMUSG00000076609	Igkc	64.6204	2.04484	0.980492	2.08552	0.0370218	0.529869	194	74	20	30	12	37
ENSMUSG00000041992	Rapgef5	68.8616	0.63847	0.306431	2.08357	0.0371993	0.530666	81	92	62	57	51	64
ENSMUSG00000100865	Gm9320	39.9501	-0.948692	0.455347	-2.08345	0.0372103	0.530666	20	44	12	43	77	52
ENSMUSG00000031586	Rbpms	89.9987	0.574471	0.275873	2.08237	0.0373086	0.53128	85	122	96	77	90	65
ENSMUSG00000026414	Tnnt2	184.936	-1.88604	0.906477	-2.08063	0.0374682	0.533015	117	62	41	165	96	689
ENSMUSG00000062257	Opcml	25.5254	0.904295	0.434784	2.07987	0.0375374	0.533166	34	26	34	18	16	23
ENSMUSG00000024421	Lama3	18.9413	1.05685	0.509316	2.07503	0.0379838	0.534811	22	29	21	11	19	10
ENSMUSG00000041729	Coro2b	52.2149	0.737498	0.355433	2.07493	0.0379934	0.534811	79	43	62	48	39	37
ENSMUSG00000020788	Atp2a3	68.9813	0.682072	0.329199	2.07191	0.0382736	0.534811	108	73	57	59	59	51
ENSMUSG00000090031	4732440D04Rik	52.8681	0.674063	0.325362	2.07173	0.0382906	0.534811	60	61	63	26	51	57
ENSMUSG00000086567	Gm2830	85.0139	-0.635033	0.306561	-2.07147	0.0383145	0.534811	44	89	54	105	119	108
ENSMUSG00000096437	Rps12-ps16	17.8905	-1.21546	0.587178	-2.07001	0.0384512	0.534811	8	18	4	21	27	33
ENSMUSG00000053113	Socs3	28.2892	-1.02157	0.493545	-2.06986	0.0384656	0.534811	24	19	9	50	42	27
ENSMUSG00000040152	Thbs1	41.0416	-0.966328	0.466913	-2.06961	0.0384889	0.534811	39	22	17	33	44	101
ENSMUSG00000116879	Gm49794	74.3002	0.846085	0.408846	2.06945	0.0385039	0.534811	34	96	143	54	47	69
ENSMUSG00000034584	Exph5	23.1325	0.979499	0.473577	2.0683	0.0386119	0.534848	27	28	32	13	27	11
ENSMUSG00000037458	Azin1	801.133	-0.52123	0.252052	-2.06794	0.0386454	0.534848	911	385	559	891	1003	1148
ENSMUSG00000032554	Trf	51.6007	-0.803826	0.388734	-2.06781	0.0386583	0.534848	39	32	35	61	42	107
ENSMUSG00000068270	Shroom4	96.5197	0.57978	0.280726	2.06529	0.0388957	0.535308	107	109	110	90	100	57
ENSMUSG00000039684	Gm5422	42.0196	-0.775555	0.375558	-2.06507	0.0389163	0.535308	20	33	35	38	82	55
ENSMUSG00000093456	Gm20662	89.2078	0.595059	0.288391	2.06338	0.0390766	0.535749	115	77	112	60	66	104
ENSMUSG00000083240	Gm13453	35.9869	-0.823823	0.399652	-2.06135	0.0392698	0.535749	25	31	17	32	59	60
ENSMUSG00000029470	P2rx4	37.9276	-0.806517	0.391372	-2.06075	0.0393274	0.535749	24	23	31	54	37	62
ENSMUSG00000086324	Gm15564	76.2776	-0.630666	0.306106	-2.06029	0.0393709	0.535749	47	77	44	81	102	117
ENSMUSG00000106840	Gm42790	93.3471	0.571844	0.27782	2.05833	0.0395589	0.535749	113	123	77	64	96	84
ENSMUSG00000026012	Cd28	34.1745	0.78387	0.380843	2.05825	0.039566	0.535749	34	46	42	23	25	33
ENSMUSG00000084941	Gm11944	21.0843	0.999596	0.485734	2.05791	0.0395992	0.535749	25	30	24	14	11	20
ENSMUSG00000056749	Nfil3	161.216	-0.541365	0.263118	-2.0575	0.0396382	0.535749	81	122	171	163	274	187
ENSMUSG00000035439	Haus8	31.5003	-0.837873	0.407469	-2.05629	0.0397547	0.535749	24	14	26	44	42	43
ENSMUSG00000018398	Septin8	133.133	0.504551	0.245405	2.05599	0.0397831	0.535749	159	148	132	123	101	126
ENSMUSG00000090877	Hspa1b	249.549	2.8751	1.39856	2.05576	0.0398056	0.535749	72	21	1210	53	69	72
ENSMUSG00000082465	Rps6-ps3	84.0842	-0.540791	0.263176	-2.05487	0.0398919	0.535749	59	71	63	103	120	97
ENSMUSG00000084224	Gm12337	18.6415	-1.1107	0.540658	-2.05434	0.0399428	0.535749	8	18	7	25	31	26
ENSMUSG00000005611	Irag1	49.8191	0.688961	0.335457	2.0538	0.039995	0.535749	47	70	56	42	44	36
ENSMUSG00000051413	Plagl2	60.0134	0.627569	0.306823	2.04538	0.0408176	0.54239	55	72	79	49	45	57
ENSMUSG00000110768	Gm18541	36.7217	-0.767607	0.375934	-2.04187	0.0411645	0.543926	20	29	28	34	65	53
ENSMUSG00000030711	Sult1a1	266.235	0.508833	0.249392	2.04029	0.0413214	0.544475	242	333	309	140	363	227
ENSMUSG00000030760	Acer3	34.9999	-0.839719	0.411575	-2.04026	0.0413248	0.544475	26	20	25	34	39	73
ENSMUSG00000010406	Mrpl52	196.237	-0.506833	0.248552	-2.03914	0.0414358	0.544475	174	100	186	253	268	215
ENSMUSG00000036390	Gadd45a	883.533	-0.503431	0.247003	-2.03816	0.0415341	0.544519	752	732	570	788	1806	829
ENSMUSG00000063328	Gm9396	96.4207	-0.558669	0.274251	-2.03707	0.0416428	0.545142	69	93	57	97	153	124
ENSMUSG00000020908	Myh3	1519.61	-1.6372	0.804275	-2.03562	0.0417885	0.546214	303	302	1549	1273	3875	2553
ENSMUSG00000070343	Gm10288	29.3743	-0.883886	0.434595	-2.03381	0.0419703	0.546214	16	26	16	38	54	31
ENSMUSG00000024451	Arap3	191.624	0.545011	0.268147	2.03251	0.042102	0.546214	220	227	192	205	168	117
ENSMUSG00000066000	Zfp979	109.142	0.614971	0.302639	2.03203	0.0421505	0.546214	75	174	123	80	108	91
ENSMUSG00000080870	Gm14111	24.3464	-1.00953	0.49763	-2.02867	0.0424917	0.548259	14	23	8	38	33	32
ENSMUSG00000090387	Gm17056	138.902	0.527637	0.260097	2.02862	0.0424972	0.548259	115	172	178	75	151	149
ENSMUSG00000090357	Gm17077	105.042	0.557929	0.275299	2.02663	0.0427001	0.549802	101	116	137	96	112	64
ENSMUSG00000031075	Ano1	42.6024	0.735055	0.36284	2.02584	0.0427813	0.550346	38	59	53	37	37	28
ENSMUSG00000006154	Eps8l1	51.6205	1.96016	0.968499	2.02392	0.0429785	0.55141	12	97	126	26	10	30
ENSMUSG00000025036	Sfxn2	79.0889	0.582618	0.287893	2.02373	0.0429981	0.55141	81	108	78	51	92	64
ENSMUSG00000031608	Galnt7	52.3279	-0.636287	0.314763	-2.02148	0.0432302	0.552094	40	35	41	49	76	83
ENSMUSG00000031659	Adcy7	39.7837	-0.884998	0.438142	-2.01989	0.043395	0.552098	31	21	27	40	34	93
ENSMUSG00000026094	Stk17b	112.011	-0.622216	0.308133	-2.01931	0.043455	0.552098	74	71	106	81	144	223
ENSMUSG00000036315	Polr1h	82.4143	-0.615364	0.304758	-2.01918	0.043468	0.552098	68	46	70	124	105	86
ENSMUSG00000009633	G0s2	188.328	-1.18582	0.587378	-2.01884	0.0435043	0.552098	111	87	128	443	175	174
ENSMUSG00000006715	Gmnn	87.832	-0.612699	0.303607	-2.01807	0.0435844	0.552449	89	42	65	115	112	112
ENSMUSG00000019579	Mydgf	128.261	-0.552207	0.274505	-2.01165	0.0442571	0.556082	126	64	104	168	175	144
ENSMUSG00000027004	Frzb	90.2165	-0.755894	0.375872	-2.01104	0.0443213	0.556082	67	57	65	175	68	104
ENSMUSG00000022571	Pycrl	59.1958	-0.651866	0.324339	-2.00983	0.0444491	0.55632	46	27	58	69	91	74
ENSMUSG00000110371	Gm9619	95.0925	-0.860232	0.42805	-2.00965	0.0444678	0.55632	30	123	35	118	159	119
ENSMUSG00000063388	BC023105	1800.98	0.547154	0.272452	2.00826	0.0446157	0.556357	2124	2276	1602	812	2691	1409
ENSMUSG00000068394	Cep152	69.4964	0.786535	0.391652	2.00825	0.0446168	0.556357	87	53	111	38	99	32
ENSMUSG00000097724	Gm26850	21.6843	-1.08254	0.539275	-2.0074	0.0447073	0.556357	11	5	24	24	32	40
ENSMUSG00000027544	Nfatc2	240.018	0.509403	0.25412	2.00458	0.0450085	0.558236	251	314	227	192	158	284
ENSMUSG00000112474	Gm46209	42.3389	-1.00895	0.503773	-2.00278	0.0452005	0.558236	14	53	11	59	64	58
ENSMUSG00000097231	Gm26852	46.2249	0.708646	0.353882	2.00249	0.0452318	0.558236	64	47	51	28	56	31
ENSMUSG00000049811	Fam161a	33.9502	0.784478	0.391791	2.00229	0.0452538	0.558236	45	31	46	18	38	26
ENSMUSG00000025269	Apex2	53.1602	0.617162	0.308434	2.00095	0.0453977	0.559033	61	59	62	34	59	44
ENSMUSG00000034037	Fgd5	128.34	0.551158	0.275909	1.99761	0.0457591	0.562012	110	171	149	124	124	83
ENSMUSG00000082626	Rps13-ps5	33.8509	-0.761538	0.381588	-1.99571	0.045966	0.563355	18	26	27	43	51	43
ENSMUSG00000046314	Stxbp6	41.5882	0.714487	0.358048	1.9955	0.0459881	0.563355	35	56	55	33	34	34
ENSMUSG00000110669	Gm10060	25.9074	1.05732	0.52999	1.99499	0.0460443	0.563407	13	44	42	21	12	20
ENSMUSG00000021900	Btd	55.3522	-0.609824	0.305789	-1.99426	0.0461233	0.563407	46	35	43	56	89	73
ENSMUSG00000117050	1700023B13Rik	27.4212	-1.01649	0.509957	-1.99329	0.0462294	0.563407	20	6	26	21	50	51
ENSMUSG00000037325	Bbs7	144.744	0.508025	0.25487	1.99327	0.046232	0.563407	110	189	182	100	130	158
ENSMUSG00000081824	Ndufs5-ps	44.7257	-0.695436	0.348986	-1.99273	0.0462911	0.563641	42	28	26	54	64	60
ENSMUSG00000066809	Gm10180	20.7875	-1.44095	0.724534	-1.98879	0.0467244	0.565398	1	26	4	33	36	28
ENSMUSG00000050240	Hic2	29.1208	0.86157	0.433278	1.98849	0.0467574	0.565398	34	46	25	23	23	20
ENSMUSG00000085614	1700123M08Rik	93.3123	0.614575	0.309308	1.98693	0.0469298	0.566224	59	131	130	66	89	84
ENSMUSG00000082185	Gm12428	31.2087	-0.781731	0.393462	-1.9868	0.0469446	0.566224	24	17	24	34	44	50
ENSMUSG00000101599	Gm20342	41.6512	0.730295	0.367671	1.98628	0.0470027	0.566303	58	51	37	24	35	43
ENSMUSG00000038742	Angptl6	48.1054	-0.704708	0.354851	-1.98593	0.0470416	0.566303	39	29	35	75	60	53
ENSMUSG00000006958	Chrd	45.2371	-0.656547	0.330797	-1.98474	0.0471731	0.566303	30	36	33	54	59	65
ENSMUSG00000114796	A930028N01Rik	112.644	0.590993	0.297771	1.98473	0.047175	0.566303	106	143	134	51	103	143
ENSMUSG00000116358	Gm49450	264.524	-0.622738	0.313849	-1.9842	0.0472337	0.566303	195	182	212	285	184	559
ENSMUSG00000072774	Zfp951	18.1408	-1.0068	0.507473	-1.98394	0.0472625	0.566303	11	13	10	19	29	31
ENSMUSG00000056445	Hoxaas2	25.6545	0.908067	0.45798	1.98276	0.0473937	0.566303	22	43	29	19	17	21
ENSMUSG00000032186	Tmod2	38.4379	0.7812	0.394006	1.98271	0.0473994	0.566303	41	48	48	30	19	41
ENSMUSG00000025153	Fasn	66.4658	0.665763	0.335963	1.98166	0.0475179	0.566666	54	60	119	54	58	53
ENSMUSG00000097509	B230322F03Rik	70.4314	-0.590864	0.298201	-1.98143	0.0475434	0.566666	53	38	69	65	105	107
ENSMUSG00000095123	Gm21781	81.7586	0.600742	0.303423	1.97988	0.0477169	0.566822	114	100	62	55	79	77
ENSMUSG00000004127	Trmt10a	49.5674	-0.707197	0.357442	-1.97849	0.0478732	0.566822	43	28	35	77	64	53
ENSMUSG00000108702	Gm9333	24.8109	-0.950023	0.480203	-1.97838	0.0478862	0.566822	11	20	17	18	51	40
ENSMUSG00000018585	Atox1	63.3413	-0.592351	0.299436	-1.97822	0.0479035	0.566822	44	41	58	83	76	84
ENSMUSG00000084925	1810062O18Rik	32.5918	0.846908	0.428206	1.97781	0.0479507	0.566822	37	55	25	23	29	23
ENSMUSG00000101640	Gm28376	229.129	0.624769	0.31602	1.97699	0.0480424	0.566822	173	340	272	88	231	282
ENSMUSG00000102573	Gm7265	309.191	0.582082	0.294448	1.97686	0.0480575	0.566822	260	447	338	126	306	392
ENSMUSG00000052727	Map1b	288.005	-0.640872	0.324493	-1.975	0.0482687	0.566822	292	168	173	246	261	636
ENSMUSG00000078889	Gm14288	190.263	0.571666	0.289527	1.97448	0.0483271	0.566822	174	240	229	104	131	265
ENSMUSG00000114053	Gm35330	20.8536	-1.14413	0.57985	-1.97315	0.0484784	0.566822	11	12	14	9	57	32
ENSMUSG00000086765	Gm11827	25.9032	0.944968	0.4798	1.96951	0.048895	0.568415	34	44	17	17	20	20
ENSMUSG00000087411	Gm16048	55.9524	0.648369	0.329727	1.96638	0.0492549	0.568415	63	56	74	55	47	36
ENSMUSG00000078201	Tmem203	45.6009	-0.687551	0.349715	-1.96603	0.049295	0.568415	39	21	39	56	63	62
ENSMUSG00000103034	Gm8797	258.471	-1.55497	0.790968	-1.96591	0.0493088	0.568415	62	257	44	363	517	369
ENSMUSG00000057280	Musk	129.324	-0.586189	0.298437	-1.9642	0.0495069	0.568415	118	84	90	84	203	229
ENSMUSG00000029086	Prom1	50.8145	0.669748	0.3412	1.96292	0.0496552	0.569209	43	76	57	31	51	46
ENSMUSG00000088378	Gm25184	42.1145	0.681679	0.347383	1.96233	0.0497241	0.569209	42	58	46	32	35	37
